# Supplementary material for: Ecological restoration of agricultural land can improve its contribution to economic development
Source: PLoS One. 2021 Mar 5;16(3):e0247850. doi: 10.1371/journal.pone.0247850 (PMC7935295; doi:10.1371/journal.pone.0247850)
Supplement: S3 Appendix — (XLSM) [file pone.0247850.s003.xlsm]

## Sheet: WORKING
		Products of agriculture, hunting and related services	Products of forestry, logging and related services	Fish and other fishing products; aquaculture products; support services to fishing	Coal and lignite	Extraction Of Crude Petroleum And Natural Gas & Mining Of Metal Ores	Other mining and quarrying products	Mining support services	Preserved meat and meat products	Processed and preserved fish, crustaceans, molluscs, fruit and vegetables	Vegetable and animal oils and fats	Dairy products	Grain mill products, starches and starch products	Bakery and farinaceous products	Other food products	Prepared animal feeds	Alcoholic beverages & Tobacco products	Soft drinks	Textiles	Wearing apparel	Leather and related products	Wood and of products of wood and cork, except furniture; articles of straw and plaiting materials	Paper and paper products	Printing and recording services	Coke and refined petroleum products	Industrial gases, inorganics and fertilisers (all inorganic chemicals) - 20.11/13/15	Petrochemicals - 20.14/16/17/60	Dyestuffs, agro-chemicals - 20.12/20	Paints, varnishes and similar coatings, printing ink and mastics	Soap and detergents, cleaning and polishing preparations, perfumes and toilet preparations	Other chemical products	Basic pharmaceutical products and pharmaceutical preparations	Rubber and plastic products	Cement, lime, plaster and articles of concrete, cement and plaster	Glass, refractory, clay, other porcelain and ceramic, stone and abrasive products - 23.1-4/7-9	Basic iron and steel	Other basic metals and casting	Weapons and ammunition	Fabricated metal products, excl. machinery and equipment and weapons & ammunition - 25.1-3/25.5-9	Computer, electronic and optical products	Electrical equipment	Machinery and equipment n.e.c.	Motor vehicles, trailers and semi-trailers	Ships and boats	Air and spacecraft and related machinery	Other transport equipment - 30.2/4/9	Furniture	Other manufactured goods	Repair and maintenance of ships and boats
01	Products of agriculture, hunting and related services	2263.19	35.9136	0	0	0.02806	0.200057	0	3293.91	781.538	66.5592	3006.12	950.381	183.872	772.443	646.789	168.422	79.2125	0.0470529	0.173676	4.42124	2.93266	0.00461756	0.339687	0.36001	1.69023	0.865917	0.0260228	0.0310926	121.794	5.74333	59.5635	0.327003	0.00994348	0.0170853	0.185116	0.000399794	6.38083e-07	0.000944979	0.0281695	0.00116818	0.0142577	0.00246617	1.52258e-06	0.000413587	0	0	0.00641836	0
02	Products of forestry, logging and related services	1.94719	302.523	0	1.64499	0	0	0	0	0	0	0	0	0	0	0.00644352	0	0	0.0241002	0	0	62.162	0	0	0	0	0	0	0	0	0	0	0	0	0	0	0	0	0	0	0	0	0	0	0.0137627	0	0.747265	0.411992	0
03	Fish and other fishing products; aquaculture products; support services to fishing	0	0	75.675	0	0	0	0	0.00482534	316.562	0.759429	0	0.0101212	0	0	0	0	6.70335	0	0	0	0	0	0	0	0	0	0	0	0	0	0	0	0	0	0	0	0	0	0	0	0	0	0	0	0	0	0	0
05	Coal and lignite	0	0	0	31.7416	0	0	0	0.104561	0.0772359	0.00119053	0.0239896	0.031396	0.0259679	3.52439	0.000357193	0.00169744	0.00121583	0.0087517	0.00142383	0.00100013	0.00811917	1.66385	0.000867943	4.44743	0.0362987	0.0102236	1.81403	0.00023105	0.559776	0.0543906	0.0136949	0.00774219	3.61054	0.110103	0.0121301	0.915098	0.00189968	0.898249	0.00922388	5.52342e-06	0.027776	0.00445537	7.35931e-05	0.00228625	0.000761068	0.00706752	0.0300263	0.000298553
06&07	Extraction Of Crude Petroleum And Natural Gas & Mining Of Metal Ores	0	0	0	0.275437	1782.6	0	52.5464	0	0	0	0	0	0	0	0	0	0	0.00474855	0	0	0	0.00212099	0	486.588	4.49114	0.777961	0	0.0377345	0	0.0997057	0.277215	0.14945	0	0	0	0.162487	0	0	0	0.0124903	0.277452	0	0	0	0	0	0	0
08	Other mining and quarrying products	0	0	0	0	0.00161628	229.863	0	4.72889e-05	0.000824831	0.00378238	0	0.0139745	0	3.41314	0	0	0	0.535656	0.21167	0.171863	1.21426	2.74105	0.166824	0.998053	26.7909	9.87906	0.143797	14.1342	1.11734	2.78849	4.56738	3.91513	186.615	75.1413	0.0689856	0.0916592	2.48379	2.81634	13.4962	1.89452	0.52246	0.348064	0.00594853	0.241059	0.259131	0.0496906	126.082	0
09	Mining support services	0	0	0	0.527647	3414.88	0	323.549	0	0	0	0	0	0	0	0	0	0	0	0	0	0	0	0	0	0	0	0	0	0	0	0	0	0	0	0	0.311271	0	0	0	0	0	0	0	0	0	0	0	0
10.1	Preserved meat and meat products	5.87732	0.90115	1.02409	0.000493032	3.21634	2.06347	0.0940579	3775.7	13.037	0.733435	5.24719	30.4884	159.628	372.213	214.795	12.1058	3.30843	0.273914	1.04971	76.9923	0.615002	2.0745	0.376427	8.38845	1.13437	1.02739	2.17126	1.31249	61.828	2.70368	7.07422	3.43133	1.11104	4.27046	37.4665	5.30384	4.23806	0.472971	57.9209	2.11531	6.87344	5.26865	0.0185217	4.13878	0.0571115	1.21344	1.17514	0.0639155
10.2-3	Processed and preserved fish, crustaceans, molluscs, fruit and vegetables	17.8491	0	0.983106	0.00110437	7.23944	1.00788	5.13668	56.618	638.856	5.46701	162.797	86.1395	199.686	278.918	97.4309	78.0913	97.7864	2.00605	1.43216	0.346988	2.9575	4.02978	3.93723	8.16021	2.21927	2.13647	2.09409	1.32406	46.0299	3.63351	2.74147	7.11976	2.0629	5.09286	30.894	4.08091	1.29436	0.177606	7.58109	3.13105	11.2785	12.11	0.910992	3.83082	1.0857	2.1098	2.06399	0.0680019
10.4	Vegetable and animal oils and fats	1.18363	0	0	9.93898e-05	0.64608	0.00291301	0.018961	30.0315	32.8362	37.3088	1.89591	2.74659	43.8305	9.87168	90.9425	0.0682617	0.656335	0.0173287	0.0166494	0.292828	0.00723116	0.147096	0.0232681	6.62423	1.596	2.67038	0.0950382	17.7495	14.3849	1.06639	0.93682	0.367496	0.0394287	0.0160616	0.018765	0.0010586	0.00268402	0.00200531	0.0845331	0.00495595	0.0913929	0.627796	1.6429e-05	0.00100267	0.000524389	0	0.0230603	0
10.5	Dairy products	7.94216	0	0	0.00100035	6.55039	1.04972	5.39656	33.8199	57.9211	17.977	829.418	23.6513	285.841	341.4	13.3831	0.449052	19.0139	2.08707	1.38896	0.0876852	3.08233	3.16681	2.89014	9.72068	0.948637	2.07566	2.13915	1.30664	53.2046	1.56226	0.743814	4.37638	2.15245	2.22461	30.5588	3.22661	1.09819	0.116195	3.24725	2.15493	3.79067	5.42023	0.957575	2.02806	1.09256	3.19567	1.30832	0.0420622
10.6	Grain mill products, starches and starch products	2.83188	0	4.93925	0	0.0271669	0.107288	0	310.47	84.7832	5.50182	24.5875	515.265	739.304	135.888	811.368	318.681	1.52693	0.267122	0.208105	2.49219	0.170634	57.2709	0.328156	0.0464736	2.21507	0.682172	0	0	19.4054	2.92762	8.136	0.351834	0	0	0.179192	0	0	0.00036486	0	0	0.2082	0	0	0	0	0.0385918	0.753218	0
10.7	Bakery and farinaceous products	8.0703	0	0	0.00150592	10.121	1.8906	3.42193	6.85797	2.20154	0.102121	4.61953	5.41485	61.2404	4.71707	0.16018	0.985202	2.63446	0.963891	3.03785	0.0284507	0.950868	1.88903	5.39727	6.80115	0.156986	1.12154	0.04334	1.18772	2.89079	0.452473	4.6745	3.95757	2.92725	0.183589	37.4968	2.92437	0.230623	0.176112	3.82659	1.97309	3.55397	9.61859	0.0203703	2.73597	0.0519631	2.00059	1.78895	0.0465791
10.8	Other food products	18.1619	0	4.75159	0.00495642	32.1218	0.0719305	2.9296	376.961	378.983	4.78033	140.085	358.481	701.693	1891.15	138.715	148.558	772.112	3.61809	2.41079	0.69217	2.59192	5.20001	6.21371	4.81002	3.32646	0.664227	0.182941	1.55056	301.361	12.9872	10.0233	4.65021	67.7195	24.7291	18.1584	20.8284	0.556996	0.69323	9.69102	4.98875	8.24408	14.7149	0.0231758	0.0862663	0.045424	2.46835	1.77105	0.0448735
10.9	Prepared animal feeds	2581.81	0	104.003	0	0	0	0	108.919	0.822716	0.147573	0.33752	0.873456	3.74355	0.485289	26.8326	0.192936	0.0644911	0	0	0.16179	0	0	0	0	0.0653085	0.014028	0	0	0	0.0729412	0	0.0101942	0	0	0	0	0	0	0	0	0	0	0	0	0	0	0	0
11.01-6 and 12	Alcoholic beverages & Tobacco products	1.1101	0	0	0	0	0.00175237	0	0.24223	0.645446	0.0930062	0.239588	8.30672	0.209725	6.04855	14.3615	0.00607455	0.00199077	0	0	0.0397784	0	0	0.0220801	0	0.0397086	0.0118537	0	0	0.896183	0.067572	0.00832131	0.00604995	0	0	0	0	0	0	0	0	0	0.000598067	0.000280402	0	0	0	0	0.000666952
11.07	Soft drinks	16.7412	0	0	0	0.0229432	0	0	0	0.201518	0	0	0	0	0.199785	0	0.0441073	16.4061	0.000467167	0.13362	0	6.43528e-06	0	0.304772	0	0	0	0	0	0.179217	0.0931947	0	0	0	0	0.151333	0	0	0	0	0	0.0103837	0.000751612	0.000352391	0	0	0	0	0.000838182
13	Textiles	80.3244	0	9.8251	0	0.0221613	0	0	0	0	0.0038357	0	0.00247995	0	0.01786	0	0	0	436.353	704.314	26.3924	1.7234	4.4826	0.438834	0	0.019842	1.72179	0.0829291	0.000978406	17.5516	0.302635	0.431242	1.20496	7.96191	5.39974	0.152541	0.210412	1.08962	2.34432	1.99922	0.142502	3.25081	194.843	0.970343	0.527876	0.117871	151.7	45.1372	0.266172
14	Wearing apparel	0	0	0	0.000472581	3.0585	0	0.0901564	0	0	0	0	0	0	0	0	0	0	0	0	0	0	0	0	0.984499	0	0	0	0	0	0	0	0	0	0	0	0.000278787	0	0	0	0	0	0	0	0	0	0	0	0
15	Leather and related products	0	0	0.862838	0	0	0	0	0	0	0	0	0	0	0.00023611	0	0	0	0.00174247	0.00100189	0.000756485	0.00218688	0.000616623	0.00110245	0	9.26596e-05	0.00111142	0.000971906	7.12018e-06	0.00158497	0.00372193	0.0128982	0.0196615	2.73117e-05	0.00217373	2.87161e-05	0.00300739	0.0174147	0.0124428	0.0652897	0.00944843	0.0128596	0.00327514	0.00136703	0.833477	0.00250602	0.0040552	0.579847	0.00151192
16	Wood and of products of wood and cork, except furniture; articles of straw and plaiting materials	14.9326	0.859115	0	7.19506	6.09682	3.93173	0.994673	13.4991	0.291473	0.173614	7.70266	1.1324	2.32154	6.09023	2.38255	2.05105	7.96148	1.30102	0.139742	0.342115	1184.34	9.72453	2.04778	1.4971	1.5607	8.4416	0.0980959	6.10063	1.63757	0.943411	3.79289	2.19141	47.8183	1.79306	2.5108	4.24898	4.86687	88.916	17.304	16.7818	23.9435	127.29	61.9219	10.7685	0.08464	450.094	30.7993	7.56578
17	Paper and paper products	274.937	0.791174	3.59644	1.89291	0.0270838	0.983079	0	249.826	208.056	9.6706	86.2416	295.584	223.922	412.376	64.0136	261.721	78.6758	51.0578	29.4338	14.1688	64.6599	716.365	957.681	11.4034	6.42706	11.865	46.953	1.28498	442.734	33.9062	102.487	299.909	65.9252	105.113	9.15317	10.2965	5.92201	91.561	60.5551	76.3428	6.1055	38.3219	3.41795	16.5425	0.474189	71.3781	95.279	1.61636
18	Printing and recording services	12.4812	4.17049	0	1.24726	0.221889	1.1938	0	5.78201	1.3765	1.8502	1.23036	0.823795	3.45099	8.45589	1.30393	7.30353	1.10492	3.9787	2.39668	0.0754116	2.96976	113.462	1003.98	8.88701	1.77432	9.19406	2.52517	3.05672	7.92213	1.59236	32.3052	22.9569	0.069353	8.39706	1.55083	4.96104	0.446695	8.35204	6.54515	8.47187	24.0645	16.0303	3.25022	17.3528	1.47918	3.5327	65.946	0.090675
19	Coke and refined petroleum products	0.122762	19.0729	123.153	67.4353	153.675	69.4435	23.448	70.9406	29.0996	1.84864	68.6068	18.5675	86.9271	74.8162	50.4089	39.6036	18.5861	12.5295	26.1559	2.28826	64.2143	52.5748	18.8212	547.351	58.8712	83.8161	89.5347	5.24296	64.7422	26.1449	21.4537	6.27577	128.359	58.0928	214.333	32.8001	5.6851	84.019	46.7283	34.9567	148.051	43.7862	11.223	59.1601	1.74897	58.2698	24.5435	5.75329
20A	Industrial gases, inorganics and fertilisers (all inorganic chemicals) - 20.11/13/15	153.389	1.05407	1.19787	1.26326	14.9309	0.0063237	0.440076	0.0175975	0.051488	0.215475	0	0.257172	3.19216	0.561289	0.0192979	1.23333	2.1254	2.7779	0.0520376	2.14558	0.0759518	20.2303	0.00504945	69.9982	47.3463	396.758	98.2012	68.9968	42.4121	14.1581	23.3076	28.7827	10.0259	6.58462	2.29829	0.0121242	0.227405	7.03608	6.06707	0.121163	1.44527	1.24722	0.00342836	1.41098	0.0577644	0.0545989	1.30305	0.00955223
20B	Petrochemicals - 20.14/16/17/60	1.13766	0	0	1.25325	0.00545692	0.000256554	0	0.00563232	0.040739	0.08608	0	1.28384	1.08193	0.289362	0.00558048	0.617641	2.64053	0.558214	0.202521	4.30331	5.34165	58.4781	0.467349	28.4424	29.4864	162.912	24.4426	44.6002	30.6285	0.861793	10.4448	381.205	32.9046	72.7968	28.824	0.198937	2.6933	12.6913	11.974	101.7	9.67073	215.482	10.7911	12.6271	0.313668	23.0355	15.1663	1.07567
20C	Dyestuffs, agro-chemicals - 20.12/20	705.525	4.5913	0	0	0.0136658	0	0	7.54256e-05	5.00508	0.0224482	0	0.157246	0	0.176005	0.0877602	0.0124446	4.73366	38.8877	0.093862	0.398185	0.318845	13.3158	0.125902	2.67775	40.3616	8.70914	414.522	104.081	29.8634	7.19836	8.85886	2.01937	18.7796	1.0249	0.0983731	0.0538184	2.40781	0.346976	0.808622	0.146411	10.4366	5.31029	0.029938	17.9339	0.0462439	0.0989928	2.51363	0.0694898
20.3	Paints, varnishes and similar coatings, printing ink and mastics	28.7684	0	0	0	0.0149841	0	0	0	0	0	0	0	0	0.0451856	0.00933511	0	0	1.66948	0.232866	0.331945	57.2965	165.524	299.664	0	0.0159685	0.0753945	0.0651061	37.5608	1.93975	0.271106	0.31276	7.3708	9.9008	12.3111	1.7295	0.555359	2.4069	240.392	24.2618	36.9693	90.8833	310.202	38.5052	26.2538	1.25642	43.3004	32.6365	18.7417
20.4	Soap and detergents, cleaning and polishing preparations, perfumes and toilet preparations	48.3601	4.60407	0	0	0.00800039	0	0	16.0751	5.53723	1.43657	34.2601	1.00481	24.2262	22.4892	0.369921	5.40976	0.819699	0.828129	0.0465596	0.921563	0.0636702	1.18614	1.96192	0	3.3623	0.0778289	9.99058	0	1935.74	0.0947864	21.1582	0	0	0	0.0527374	0	0	0	4.54308	0	0.00671299	0.0453422	0.0212586	0	0	0	2.89387	0.0505646
20.5	Other chemical products	0.00341365	0.530358	0	0.634449	0.000789293	0.000489505	0	0.00571511	0.0405937	0.00841342	0.015988	0.0290379	5.57952e-05	0.0256467	1.14649	0.617677	0	0.0157937	0.012177	0.52423	1.22145	0.846404	2.91413	0	0.0242539	0.160813	0.0314276	0.0367455	0.0581894	0.983619	0.0151147	0.037938	0.0117693	0.0224948	0.567373	0.00101425	1.02802	0.00444754	0.0881323	0.00650129	0.0180806	0.0179942	0.00365981	0.00228154	0.000321455	0.59987	0.609459	0.000533942
21	Basic pharmaceutical products and pharmaceutical preparations	50.4113	0	0	0	0.00431792	0.00189471	0	0.227425	1.61414	0.482043	0.641406	9.33104	0.18227	0.922219	46.7447	0.00356287	0	0.475601	0.139215	0.161648	0.152312	0.0705564	0.0537742	5.10951	0.180394	0.0311394	0.0855123	0	53.2986	0.138614	648.382	1.14791	0	0	0.0284809	0	0	0.0314602	0.0388855	0	0.0731626	0	0	0	0	0	0.0247695	0
22	Rubber and plastic products	161.206	0.858063	35.1044	5.13236	0.282228	5.92475	0	316.231	220	5.81115	234.091	41.2416	198.208	162.429	34.4294	1.78572	410.843	2.26151	1.99289	7.08279	65.0265	2.30313	4.72041	9.84875	2.76016	10.1545	5.98211	57.1571	802.152	58.5507	22.4651	506.407	53.5741	3.19435	7.68696	12.8263	12.2357	157.974	140.84	76.4174	318.968	1395.5	116.988	29.2754	5.17455	185.603	92.8663	31.5792
23.5-6	Cement, lime, plaster and articles of concrete, cement and plaster	63.6591	0	0	5.26034	5.24327	112.337	0.152967	0	0	0.00219569	0	0.00113503	0	2.41882	0	0	0	0.00744925	0.316534	0.0028193	0.737828	0.583032	0.657691	0.164582	1.3781	0.525387	0.417717	1.05249	5.16699	1.77828	0.171667	0.391692	588.428	19.7679	16.1587	17.116	0.749478	6.1143	0.161788	0.000774762	1.14587	0.092837	0.00184979	0.113971	0.105825	0.276413	0.454788	0.022404
23OTHER	Glass, refractory, clay, other porcelain and ceramic, stone and abrasive products - 23.1-4/7-9	50.8105	0	0	3.99828	1.43427	21.6671	0.0387596	3.35924	36.8863	0.584585	21.8151	1.21054	1.01682	114.425	0.00835236	331.07	59.5859	0.19251	0.73621	0.278471	49.559	0.710811	1.83157	2.58558	2.15826	14.7709	1.05823	4.77101	97.7667	1.96803	3.89293	116.765	102.57	15.2434	38.0496	86.2838	6.7385	32.6506	148.698	60.1676	2.52725	61.5155	8.46263	0.45941	0.395287	2.69204	12.2254	2.21977
24.1-3	Basic iron and steel	1.89625	0	0	3.14133	51.526	2.99684	1.51883	0.966064	0.942892	0.022968	0.970179	0.990552	0.0619698	0.12902	0.0248868	0.00239133	0.0403472	2.85412	0.005311	1.66788	6.59661	0.101983	2.21692	10.9523	0.137633	0.373948	2.2256	0.837175	0.825312	0.993646	3.44729	10.0804	4.21203	0.19055	974.776	1.73572	11.2517	1374.5	78.5038	93.6254	634.068	659.147	24.449	12.4125	2.29582	180.026	31.5075	15.2007
24.4-5	Other basic metals and casting	39.1965	0	0	0.00053373	3.46659	0	0.101822	0.0654007	3.20268	0.0119448	0.0149939	0.0199277	0.0162303	2.32359	0.00369965	1.13721	0.0675499	0.815192	0.159712	0.338168	1.39135	0.440238	0.387756	1.04265	1.47272	6.18099	1.6343	1.16046	1.78368	1.45867	6.03637	2.99124	11.3568	13.8357	2.25967	219.124	15.3717	107.814	82.9022	116.81	567.846	316.251	10.5556	39.1861	1.15941	12.6568	74.1805	2.59892
25.4	Weapons and ammunition	0	0	0	0.000882069	5.70866	0.737791	0.168276	0	0	0	0	0.00149833	0	0.0108073	0	0	0	0.0101153	0.00123259	0.022565	0.0263207	0.0176586	0.0244195	0	0.00958023	0.0257714	0.000577927	0.0146495	0.017362	0.888942	0.00042184	6.77822	0.0326801	0.00137114	0.0662051	0.0124075	319.231	7.09328	0.113548	0.00870172	7.58342	0.00727498	0.0106395	0.00968052	3.30555	0.02433	0.109519	0.0197777
25OTHER	Fabricated metal products, excl. machinery and equipment and weapons & ammunition - 25.1-3/25.5-9	198.592	2.20318	7.51125	51.5014	694.319	23.9565	70.6479	81.9033	100.503	2.49697	55.0095	10.9473	88.0919	222.53	155.493	556.762	370.591	24.146	13.08	17.2351	162.922	10.779	94.9898	228.376	4.07622	16.919	43.2942	72.6163	449.505	31.2413	92.4095	487.868	137.351	126.592	119.705	185.985	115.764	2585.64	575.395	797.318	2876.74	3064.38	262.08	2282.69	13.3056	191.923	246.149	50.5446
26	Computer, electronic and optical products	6.67974	3.50308	4.97624	7.33359	0.0111025	7.01721	0	6.05255	0.269103	0.0706303	2.01981	2.23855	4.72906	7.16025	2.04196	5.11955	1.81153	5.76699	3.90852	0.23658	7.61523	7.05799	3.70573	2.32143	5.25152	14.9066	15.5217	0.316891	7.97092	18.1335	25.1528	14.6336	7.49744	3.8506	37.6445	26.0547	92.4153	19.665	2193.56	210.671	5.52719	7.30922	28.9978	3.3277	4.74952	5.12502	128.789	6.85832
27	Electrical equipment	56.3851	0	0	1.20506	68.3714	1.14237	2.01495	1.11558	1.09773	0.0261649	1.10955	0.031469	2.0636	0.115674	0.027574	3.49375	1.05284	1.01806	0.362411	1.21958	3.11293	0.186302	0.477755	1.21285	0.114589	0.608736	2.84709	0.45829	2.67398	2.92659	6.43163	5.90857	2.4165	2.72873	4.60902	0.440511	39.7728	13.455	523.636	614.715	198.724	229.295	55.1263	2.32057	12.0315	2.23034	149.951	21.7921
28	Machinery and equipment n.e.c.	38.1745	3.29383	2.49546	44.6684	75.1814	32.6651	2.21557	122.865	31.1016	0.821348	31.2305	25.6437	57.5371	76.7153	18.3793	46.3522	20.1406	1.19571	8.171	0.427144	50.3639	99.9003	104.133	43.0951	2.86622	10.1307	31.323	14.1679	15.2737	4.43076	27.6399	0.0557257	51.719	44.0001	218.426	78.6879	35.476	5.77897	144.723	255.027	822.532	11.4437	163.48	7.3733	5.61012	46.2472	40.2956	29.1144
29	Motor vehicles, trailers and semi-trailers	45.7395	11.8602	0	18.0574	0.0738347	39.4741	2.0465	20.5476	4.18985	1.54268	26.5459	5.13214	19.593	9.5264	9.82569	39.0001	9.32424	14.2728	6.03137	0.308306	24.9582	17.4392	10.0882	4.0236	5.39921	9.41361	22.8469	3.1636	2.40177	1.7963	6.57364	10.407	43.5598	7.42764	52.1064	52.6896	16.7561	14.8556	107.846	112.352	41.1649	2096.32	6.06173	0.885292	7.53262	61.4458	28.646	6.34187
30.1	Ships and boats	0	0	12.0722	0	0	0	6.20405	0	0	0	0	0	0	0	0	0	0	0.119208	0.10055	0	0.327775	0	0	0	0	0	0	0	0	0	0	0.966377	0	0.167086	0	0	0	0	0.394861	0.125423	0	0	183.81	0	0	0	0.521006	0
30.3	Air and spacecraft and related machinery	2.39256	0	0	0.00944248	61.1116	0	12.2561	0	0	0.000220569	0	0	0	0.000554189	0	0	0	0.00436257	0.00477837	0.0040461	0.0831631	0.00696893	0.0630617	0.0824756	0.0531556	0.462761	0.000109521	0.000333947	0.00419794	0.16478	0.0277024	0.270071	4.29103e-05	0.00333564	0.0212298	0.853801	2.30496	1.83373	1.8308	0.381444	7.0166	0.749907	0.557963	315.855	0.686718	9.86458	0.210371	0.650823
30OTHER	Other transport equipment - 30.2/4/9	1.19346	3.23945	0	0	0.00401982	0	0	0	0	0	0	0	0	0	0	0	0	0.15935	0.0235511	0.0015334	0.389158	0.00314045	0.0387918	0	0.000360146	0.0278697	0.000588263	0.00927481	0.422293	0.0258855	0.0234211	0.119226	0.000467363	0.00196208	0.0683336	0.0115915	18.0391	1.74224	14.1409	0.083803	1.5896	0.483065	0.00151434	0.00504368	221.457	0.00370352	0.716852	0
31	Furniture	0.0222909	3.46319	0.983914	0	1.6053e-06	0.00101113	0	2.04134	1.04116	0.0270643	0.988684	1.06476	1.87121	3.92728	0.0513125	2.02499	0.914812	0.171907	0.895833	0.134876	3.75284	1.26034	1.43275	0.154356	1.81336	1.29714	2.07356	1.30891	2.91554	2.02396	4.01636	2.88323	4.03424	4.20612	0.00607044	0.0117154	1.05292	1.68914	4.69848	1.75868	2.72865	5.99818	2.62453	4.30747	0.0656786	247.264	3.06783	0.856079
32	Other manufactured goods	24.8938	2.64326	2.00258	5.27008	0.0216432	4.03566	0	1.30862	4.32217	0.905059	5.03644	10.9949	7.51249	13.1884	3.83627	12.3372	3.73882	0.556181	5.59807	1.77915	12.5527	29.9662	252.028	7.9416	4.89583	11.7925	10.2827	0.214343	2.27242	2.81996	0.948181	4.39226	4.21561	15.3034	0.165183	0.171679	0.820072	1.01745	19.3047	17.2912	37.4707	97.0434	16.5489	29.5594	1.74859	10.8588	16.5287	6.12479
33.15	Repair and maintenance of ships and boats	0	0	66.5196	0.0368941	238.775	0	81.1064	0	0	0	0	0.000238593	0	0.000276455	0	0	0	0.0700251	0.0551783	0.00288548	0.275809	0.00477927	0.00210655	0	0.0001342	0.00330329	0.000761185	0.00426253	0.00284998	0.00150104	0.00320154	1.33757	0.0023531	0.0897421	0.00382184	0.0235809	0.00983642	0.761758	0.234126	0.0703537	2.58748	4.36936e-06	108.522	0.00115592	0	0	0.529264	41.7577
33.16	Repair and maintenance of aircraft and spacecraft	2.10492	0	0	0.0132563	85.7933	0	18.1653	0	0	0	0	0	0	0	0	0	0	0.0222175	0	0	0	0	0.2253	0	0	0	0	0	0	1.48662	0	1.48664	0	0	0.0899697	5.10465	16.7832	10.6974	7.83704	2.35756	73.9922	6.73958	3.03473	2059.2	3.85414	9.15702	1.08384	8.51576
33OTHER	Rest of repair; Installation - 33.11-14/17/19/20	27.4877	4.59733	5.22452	30.2736	165.554	19.0675	23.4214	37.5376	16.9143	1.03474	22.0587	5.98162	25.628	41.6709	5.86975	38.965	21.0856	11.3464	8.7412	1.39865	58.924	16.5515	9.19357	31.6673	8.21285	17.8957	31.3295	10.4112	24.3266	3.35071	11.7409	143.251	34.1161	27.7314	62.524	50.1834	50.5109	155.635	154.671	328.523	752.952	734.722	81.4342	230.191	408.973	36.6607	71.3034	21.3331
35.1	Electricity, transmission and distribution	449.588	9.19905	110.348	44.0371	123.579	170.768	20.1177	274.842	114.424	10.4547	122.902	127.858	154.804	231.681	76.4238	238.826	33.7929	83.6413	36.536	6.77578	112.817	718.278	150.41	824.397	113.546	132.731	456.241	32.2923	188.765	41.3347	224.96	461.319	408.713	313.298	353.24	412.373	37.8671	362.687	181.043	100.886	628.961	503.111	193.43	248.052	45.0535	85.0868	94.4532	31.2852
35.2-3	Gas; distribution of gaseous fuels through mains; steam and air conditioning supply	32.8301	2.96222	35.6832	17.7489	200.02	33.2357	91.3573	134.38	173.491	12.0853	84.3438	91.6067	120.075	355.991	24.8993	161.941	17.884	63.3239	18.7555	8.65445	43.0877	291.621	25.2104	201.073	64.8554	86.46	303.005	31.9808	97.1148	18.1302	53.8031	251.043	352.359	469.539	222.338	97.3942	10.4448	323.241	75.5268	88.6013	293.695	182.567	10.5863	25.222	4.01329	17.5918	28.4141	12.5322
36	Natural water; water treatment and supply services	74.4963	0.890858	1.01239	1.06684	7.3603	9.17639	4.44425	6.38716	33.2334	16.7741	25.1781	6.14632	19.0532	56.9859	4.05004	45.7207	8.38562	13.3079	1.88032	1.1096	8.39852	27.7263	8.97567	32.8485	9.43573	14.8771	47.8232	9.04016	29.8921	4.23159	20.2843	27.7251	13.7317	21.0723	13.5192	32.4369	1.8192	16.2616	12.4838	7.46657	16.5057	35.6787	3.05367	7.11336	1.08069	19.6773	7.54959	0.947536
37	Sewerage services; sewage sludge	1.92567	0	3.02281	0.000646795	4.1959	1.015	0.123392	16.7816	4.05004	0.91361	5.97902	1.00438	5.16518	6.14308	2.32631	3.13483	1.10774	3.05855	0.980705	0.0646786	1.03111	9.57545	1.27548	3.30823	3.27214	7.70288	8.25883	1.30926	3.30552	1.05552	4.48709	4.66059	2.09757	2.15206	1.0461	2.09664	0.172349	4.0001	3.45024	1.08455	2.32684	4.15874	0.922549	3.90857	0.092704	1.0262	1.05805	0.0228338
38	Waste collection, treatment and disposal services; materials recovery services	10.6317	0	14.4639	0.00214259	13.8929	3.36073	0.408752	53.9573	24.1403	1.22289	13.3318	2.7539	18.0179	30.0913	6.59769	10.3805	2.77452	7.91226	47.5619	2.26861	5.71239	27.007	9.47679	10.5469	7.81548	16.0287	22.7394	7.00705	18.6987	0.714315	16.9893	1.24467	10.2925	24.1674	313.653	0.033396	0.378396	16.4193	6.583	7.99225	15.407	25.2473	5.05055	3.55757	0.137998	9.1616	9.91116	0.358892
39	Remediation services and other waste management services	0	0	0	0	0	0	0	0	0	0	0	0	0	0.000106695	0	0	0	0.00429236	0.000798257	6.75068e-05	0.00139452	0.941366	2.21445e-06	0	0	0	0	0	0.00424319	0	0	0	0	0	0	0	0	0	0	0	0	0	0	0	0	0.000634343	0.0123808	0
41-43	Construction	463.363	8.32113	66.1943	18.2237	810.722	26.8339	141.583	3.10645	2.89698	1.58627	8.33661	18.3422	56.1357	100.785	6.59992	57.36	13.9171	30.7359	28.7149	14.0363	36.5786	67.3522	122.709	216.014	16.7384	61.8598	18.0725	24.0196	43.5289	4.60496	49.1321	87.5043	65.6668	50.3485	43.6769	36.2988	9.43567	38.0322	18.3561	27.1499	138.312	103.318	44.4762	215.949	16.997	72.4805	62.8065	14.825
45	Wholesale and retail trade and repair services of motor vehicles and motorcycles	761.281	30.2942	12.096	9.8019	48.6035	17.8225	9.94321	148.062	86.3453	5.00968	105.823	60.3761	90.6303	128.664	27.453	39.7032	92.3134	31.886	13.5133	5.50997	43.8928	107.423	90.6758	51.5915	8.15798	16.3895	26.7066	30.8968	900.203	28.0659	69.836	501.828	50.2843	33.475	66.8505	55.2409	44.6514	250.552	168.437	125.053	557.829	2966.22	41.5079	32.6009	152.264	91.4852	90.2226	14.9816
46	Wholesale trade services, except of motor vehicles and motorcycles	659.993	37.3491	30.1827	21.8698	171.812	94.1137	27.1085	569.275	285.642	36.4027	301.202	265.098	222.657	524.3	265.085	307.145	111.671	260.088	116.054	30.3646	127.148	447.999	375.704	265.007	207.893	597.578	285.144	229.698	1078.06	122.069	424.877	696.44	255.166	276.021	746.273	501.004	82.9524	1336.1	775.6	694.859	1500.82	2031.37	105.576	536.525	26.5267	184.627	290.896	27.5332
47	Retail trade services, except of motor vehicles and motorcycles	0	0	0	0	0	0	0	0	0	0	0	0	0	0	0	0	0	0	0	0	0	0	0	0	0	0	0	0	0	0	0	0	0	0	0	0	0	0	0	0	0	0	0	0	0	0	0	0
49.1-2	Rail transport services	0.950279	0	12.928	5.25123	110.546	6.00837	9.07108	3.80142	0.124069	1.55366	1.97167	5.58949	4.71825	4.18446	0.09676	5.10753	0.0434475	3.98231	3.78471	0.0716672	0.14462	2.16143	2.05768	4.59196	1.65656	3.63263	4.08901	2.51456	4.70912	0.566215	2.23697	4.30058	12.3143	4.51982	0.231527	0.0445584	2.01325	5.24243	0.699056	7.04283	7.21201	15.4807	3.55051	7.1005	4.05659	4.78471	1.28281	4.27784
49.3-5	Land transport services and transport services via pipelines, excluding rail transport	63.0213	22.0198	0	8.782	15.6168	389.138	4.92765	329.135	184.885	19.4142	264.704	226.315	220.827	157.88	137.478	278.542	151.531	28.9538	59.4896	13.5995	169.002	200.986	249.498	91.2268	50.5142	79.5772	66.2524	99.7423	229.855	33.4231	25.2066	111.141	482.001	277.785	153.599	24.9173	6.76868	227.306	115.004	111.943	81.1967	64.0086	8.52247	29.5667	10.2676	115.166	22.1084	1.20381
50	Water transport services	0	0	12.6043	0.0202272	130.994	4.88081	15.1945	0.261813	0.20152	0.0422246	1.95508	2.01774	0.981296	8.73313	0.00146902	13.9164	0.0417828	0.0718245	0.504586	0.0156227	0.0947368	3.51503	17.4717	5.96795	0.178696	0.749374	1.98531	0.0102503	1.44212	0.116422	1.14736	2.4163	0.126123	3.00744	6.0295	1.03217	0.508332	4.84523	4.89734	0.150708	4.04622	11.7789	0.00435067	0.0192802	4.91548	0.045325	5.70297	0.015273
51	Air transport services	0	0	0	0	0	0.954455	0	0.00449912	0.00345091	0.0189184	0.927034	0.00995857	0.850221	0.0138337	0	0.971889	0.0189664	0.00416531	0.00104625	0.00103761	0.00751426	0.00029675	0.0102223	2.85262	0.0112958	0.00245428	0.000296462	0.00170674	0.00863302	0.00427633	0.015673	0.014027	0.0237219	0.0170548	0.000880098	0.00117635	0.129057	0.0319528	0.0699781	0.0111901	0.912804	0.00866951	0.158812	0.00113056	2.85173	0	0.650353	0.810204
52	Warehousing and support services for transportation	13.6249	0.895814	18.3244	1.07392	19.5873	7.18433	4.68714	10.2901	6.76224	4.22081	12.212	10.7584	16.2485	27.949	6.14943	30.3066	4.89808	5.52706	38.0997	4.63295	5.49535	8.51056	64.2814	13.3789	3.33669	6.52867	9.06318	17.1872	43.4135	16.2824	85.5495	24.4172	12.8867	20.2968	33.7599	10.863	5.06596	34.1627	28.193	23.3202	55.4539	87.7471	4.98389	87.2432	3.73725	9.38453	12.4976	1.20708
53	Postal and courier services	28.8842	2.65828	0	2.13262	82.5481	3.04849	14.1777	15.8912	16.9091	1.3492	15.5324	26.2118	9.83607	239.894	9.08319	66.3571	62.2332	5.60186	8.50523	2.85977	9.49982	44.2052	16.9539	57.1742	8.6804	37.2871	7.39273	10.2692	215.984	5.88487	217.381	11.4495	49.3585	13.8037	22.8845	34.4316	1.67827	45.0421	4.21056	12.3306	25.923	47.6876	1.92748	26.636	3.22313	8.31339	5.01939	0.166975
55	Accommodation services	1.63394	0	0	0	0	0	0	2.47183e-05	1.62162	0.00389024	0	0.000401436	0	0.000506332	0	0	0.0343385	0.00425916	0.00010832	0.0039747	0.00600579	0.0047354	0.00438794	8.57476	0.000876101	0.0052935	0.00674375	0.00799897	0.00800272	0.0117964	0.0141891	1.73322	0.00396018	0.00164908	0.804376	0.894023	0.113986	0.0651761	1.40079	0.895617	4.16122	4.35936	0.00751495	2.48212	0.00881158	0.0182436	0.0556612	0.0160271
56	Food and beverage serving services	5.95291	0	3.11485	0.824593	31.5564	0.00166836	0.929777	50.7348	1.66392	3.07653	4.84177	6.78126	10.4673	35.8514	3.43308	7.29617	1.53273	0.0601264	2.21396	0.74959	0.0468878	3.85949	1.61791	16.6585	1.10113	1.68771	1.69277	1.98427	14.4933	1.00392	1.09118	6.10518	0.818242	0.935347	9.57132	2.45658	4.117	0.936367	92.0104	8.80638	14.7451	12.123	3.77447	6.95871	1.58703	0.829737	1.59107	1.38757
58	Publishing services	0.0468065	7.27204	0	1.44988	0.0279631	1.39313	0	8.931	0.93833	1.25088	5.65613	7.22534	15.3785	31.6956	4.26227	28.2681	1.34777	7.47166	8.96446	1.42519	5.26052	32.317	20.061	15.4446	3.31658	7.29069	6.21718	0.51747	48.6329	10.4977	117.928	20.3361	10.0132	24.0843	4.33602	10.1401	2.22019	34.3477	7.95045	19.7555	50.3955	55.3733	2.07883	39.3516	0.591763	8.28919	22.2781	3.74388
59-60	Motion Picture, Video & TV Programme Production, Sound Recording & Music Publishing services & Programming And Broadcasting services	0	0	0	0	2.22938e-05	0	0	0	0	0	0	0	0	0	0	0	0	0.0190441	0.000115412	3.63638e-05	0.0171876	1.3182	13.8416	0	0	0	0	0	0	0	0	0.199539	0	0	3.41102e-05	0	0	0	0.0408786	0	0.0438156	0.00252316	0.00118298	0	0	0	0.801253	0.00281378
61	Telecommunications services	245.991	3.79085	8.61602	2.27089	23.7848	7.59478	4.2571	14.4139	10.0806	0.996112	4.45886	5.70713	10.3878	28.1814	4.51353	21.0275	6.03133	12.165	19.0629	4.96638	12.4831	18.4894	45.4253	19.2937	4.59406	4.93967	18.0088	11.1766	25.7642	8.84274	71.1808	7.08054	21.1543	13.0198	24.0069	10.1729	5.98563	80.9381	59.0653	30.5226	71.7244	34.4361	4.25918	21.3032	6.03944	20.1618	18.3156	1.20605
62	Computer programming, consultancy and related services	0.0202318	3.1433	2.85769	3.0334	164.182	7.92542	16.7443	43.7431	18.0047	1.22252	18.839	14.9346	25.1836	64.0413	19.0191	74.8537	22.2975	15.2072	32.2633	8.5511	24.9625	43.0418	76.3626	119.377	5.55186	40.9242	30.5157	33.1797	74.4125	23.915	291.367	37.448	15.1551	21.5015	92.0039	60.0866	27.8771	16.6492	61.2644	42.1384	188.701	187.824	27.0153	581.164	37.9299	32.4682	49.7076	9.07252
63	Information services	0.00532678	0.827589	0	0	0.24271	0.948734	1.57082	10.5097	5.04664	0.144574	3.84233	1.29094	4.67144	13.3201	5.66775	47.2719	6.85508	2.99687	3.14333	0.0814373	5.77021	13.0346	25.8778	1.47839	3.54518	7.69734	2.09093	4.87958	5.4534	3.74756	49.1695	4.9249	2.95697	4.0245	13.9299	7.91263	1.86744	0.707279	9.41408	9.77701	23.9879	25.3569	3.80809	42.9534	3.01844	6.67008	7.23429	1.76134
64	Financial services, except insurance and pension funding	923.782	8.23194	30.1438	24.2741	1309.47	290.983	215.65	127.303	224.734	19.7995	124.535	122.726	241.237	705.436	65.8241	456.701	68.863	124.443	168.768	13.9127	188.394	240.491	125.059	671.003	92.2834	172.216	149.537	117.836	383.47	112.468	788.897	453.136	298.431	239.407	103.833	145.041	49.768	750.615	218.858	290.809	458.053	1259.83	46.9109	949.457	187.207	145.957	221.051	22.8213
65	Insurance and reinsurance, except compulsory social security & Pension funding	208.282	5.55848	43.1647	5.55589	95.5523	14.8419	10.7169	23.6123	23.3013	2.82204	13.7648	3.51219	34.9165	40.3742	8.59473	30.2796	2.634	20.2952	23.5313	2.45432	26.844	33.9864	33.7792	19.4095	11.509	16.3668	37.0792	13.6049	54.7297	7.36234	26.7695	90.2384	21.0108	25.5635	30.194	24.2143	4.90122	110.303	47.839	51.8854	105.232	80.3065	17.4163	53.0572	7.64801	18.345	19.718	5.82862
66	Services auxiliary to financial services and insurance services	0	0	0	4.08183	0.229199	3.90828	4.0478	5.80525	0.126664	0.143282	5.71354	5.0427	5.53849	4.01133	0.14139	15.9111	0.121044	3.98008	4.85856	0.0852177	0.184107	4.20127	6.12114	37.774	5.81263	17.2676	0.424743	5.15908	27.1902	7.38828	5.38793	1.2717	41.6326	8.40081	19.6632	4.06206	2.9497	7.46567	17.7868	17.8843	14.8454	3.83368	3.53879	19.0278	14.2672	3.9156	6.32653	0.105383
68.1-2	Real estate services, excluding on a fee or contract basis and imputed rent	63.2254	0	0	0.00209371	15.6598	1.87982	1.95591	15.1202	5.7222	0.147209	4.90825	7.31537	24.1609	46.3982	3.01728	11.5265	5.99804	11.4427	20.9684	18.0397	15.9494	21.9709	67.9791	10.4201	2.30182	1.24762	4.00407	10.6771	11.2367	4.72356	22.6372	51.6675	9.70591	9.90125	17.077	6.95518	1.93986	78.1307	28.5955	29.5993	41.5938	28.4213	4.4894	53.9418	7.06636	31.0013	4.8783	4.26879
68.2IMP	Owner-Occupiers' Housing Services	0	0	0	0	0	0	0	0	0	0	0	0	0	0	0	0	0	0	0	0	0	0	0	0	0	0	0	0	0	0	0	0	0	0	0	0	0	0	0	0	0	0	0	0	0	0	0	0
68.3	Real estate services on a fee or contract basis	0	0	0	0	0	0	0	0	0	0	0	0	0	0	0	0	0	0	0	0	0	0	0.00714383	0	0	0	0	0	0	0	0	0	0	0	0	0	0	0	0	0	0	0.000193499	9.07217e-05	0	0	0	0	0.000215786
69.1	Legal services	0	0	3.84103	0.125438	812.376	0.0053121	133.793	0.808971	0.768784	0.199189	5.85341	4.34466	10.5463	24.9466	3.74542	25.6086	2.67951	8.83696	5.88726	1.05706	3.07844	12.4109	24.1955	27.0755	4.82103	21.6145	8.34779	12.3901	38.5902	9.45849	79.7259	33.9532	6.06262	6.26608	4.83032	9.13987	4.02005	30.6329	24.3334	13.1613	48.3281	26.128	2.08272	30.9439	1.36266	5.81624	11.0791	1.16819
69.2	Accounting, bookkeeping and auditing services; tax consulting services	26.5963	0	10.1211	1.35246	134.615	1.28619	45.155	25.6995	12.0378	1.41151	13.9392	18.4175	30.7974	34.2829	8.01056	23.421	5.02285	21.7953	35.6665	4.94611	8.04865	16.1359	24.3892	56.5521	8.11826	16.9178	24.1879	29.2335	69.6887	18.4322	165	41.7774	6.82342	12.2771	5.55456	17.4925	8.7938	47.2995	16.856	18.5436	107.843	56.7811	14.3236	138.661	3.93893	25.1007	30.2964	1.74887
70	Services of head offices; management consulting services	5.50888	0	0	1.73428	2.85642	1.66331	0.0756417	18.9411	6.72483	1.51053	2.59344	6.15944	6.78282	22.3299	2.89161	418.804	45.4832	26.0703	10.1543	16.955	12.0838	15.407	37.4072	8.61081	4.2711	14.9685	3.9598	21.8866	383.826	8.40561	86.1318	41.7186	8.66534	14.0374	9.81314	8.95234	3.94677	27.7028	31.0496	24.1927	38.1963	346.703	2.83996	25.0619	4.02647	16.9476	23.9748	2.29086
71	Architectural and engineering services; technical testing and analysis services	26.2886	0	0	3.39346	336.81	5.33983	55.8619	15.8012	183.269	1.81044	21.105	31.4507	38.2708	42.6291	9.60961	74.9172	15.557	35.3022	54.0581	6.37901	16.4429	45.8211	97.2268	28.6364	11.973	34.1819	22.361	36.5492	19.8987	17.1951	174.723	122.403	18.945	22.9522	51.4602	28.8481	26.38	46.1559	296.503	52.8828	232.728	88.9384	18.4381	898.179	16.1031	39.3161	43.1356	9.71981
72	Scientific research and development services	0	0	0	0	0	0	0	0	0	0	0	0	0	0	0	0	0	0	0	0	0	0	0	0	0	0	0	0	0	0	0	0	0	0	0	0	0	0	0	0	0	0	0	0	0	0	0	0
73	Advertising and market research services	30.3654	0.517768	2.35361	1.24189	20.57	2.39946	5.01689	35.4329	66.5049	2.64734	23.559	119.867	50.2225	228.459	11.4886	175.281	73.3219	39.0193	30.82	11.9641	20.637	28.5185	19.5562	22.8363	2.86411	3.14566	6.3289	45.8256	260.794	11.0472	140.676	54.4973	17.1417	23.7547	17.141	9.31998	6.35776	25.7283	52.5856	32.1247	43.117	84.3763	5.68335	31.623	5.22305	15.2955	30.4016	1.22329
74	Other professional, scientific and technical services	1.65389	0	2.59619	0.00416633	27.0276	0.903764	3.68563	15.4852	6.95497	0.830245	3.47837	4.33199	0.7233	13.9654	0.39312	6.25028	2.52525	3.04237	1.15743	0.134763	1.98388	0.279313	4.45209	24.7778	2.65223	12.497	5.64345	4.55688	16.7225	64.2407	23.2581	0.447648	0.802618	4.06134	5.89755	2.88057	7.52356	84.4704	159.856	4.74795	13.949	24.8135	2.19453	27.2554	0.381149	0.452644	1.22151	3.07093
75	Veterinary services	175.251	0	0	0	0	0	0	0	0	0.000269573	0	0	0	0	0.00110876	0	0	0.000685183	0.00016685	3.87631e-05	0.000226626	8.83546e-05	0	0.00586146	4.0286e-05	0	0	0	0.05377	0	0.948145	0.00165075	0	0	0	0	0	4.60179e-05	0	0	0.000107017	0	0	0	0	0	0	0
77	Rental and leasing services	50.9607	5.94416	54.7913	31.6486	291.738	37.03	77.5424	50.7004	27.0642	1.37165	29.9105	9.48874	39.8296	53.4182	15.4906	53.2702	27.8099	14.0102	19.5526	1.97335	25.8529	24.5492	87.0324	26.4842	4.25826	14.6166	20.5406	28.4488	60.9581	8.07079	22.0076	67.9203	41.675	32.3061	44.7113	19.6611	6.80622	194.683	69.3789	48.2964	95.0849	63.2786	21.1516	21.8913	37.5226	21.455	34.6238	17.6457
78	Employment services	11.2266	0.738133	8.38832	0.0382305	248.202	4.23127	14.2986	272.827	114.381	1.91268	46.4642	22.0003	85.1453	73.6103	9.03756	18.6285	18.384	6.49325	9.88938	0.489726	4.36559	12.5148	20.6253	41.7449	3.84256	1.0689	12.5316	7.10919	41.1361	10.8214	86.264	25.636	8.84456	22.6187	31.3552	8.99326	10.8729	68.3896	589.678	48.5728	84.0171	107.41	18.7818	53.5033	74.9286	12.6709	13.7245	6.79844
79	Travel agency, tour operator and other reservation services and related services	18.9397	0	7.92816	0	0.284246	3.99179	0	13.1374	8.13261	0.171242	5.98705	5.41466	20.0665	15.9135	5.01679	34.5648	0.291035	8.084	5.31438	3.56967	7.07565	12.2408	13.7111	0	0.0672029	0.0546676	0.0355527	0.138776	2.6908	0.267192	0.375973	0.817442	0.116117	0.21899	1.90444	0.397389	1.75609	1.77803	14.9175	23.3778	72.8141	111.454	0.257931	95.3901	1.41897	10.9767	14.5346	0.372746
80	Security and investigation services	0	0	0	0	0.095205	0	0	0	0	0	0	0	0	0	0	0	0	0.0020038	0.554238	1.28824e-06	5.08812e-05	0.00565886	1.29193	0	0	0	0	0	0	0	0	0	0	0	0.627734	0	0	0	0	0	0	0.00511044	0.00239602	0	0	0	0	0.00569906
81	Services to buildings and landscape	0	0	1.09816	0	0.416516	0.00222973	0.917079	0.00021038	0.0397788	0.0268601	0	0.101414	0	0.0913227	0.0368999	47.2731	1.94847	5.63603	3.44671	0.138264	10.8804	12.6425	17.4994	25.1228	5.70321	11.7855	4.79495	3.00902	25.0855	4.76967	30.7113	33.0684	2.36213	9.07376	12.0163	6.89342	2.19873	0.671269	20.8035	13.6838	31.5151	32.9802	2.46742	20.3722	3.89623	7.69562	7.08694	2.03485
82	Office administrative, office support and other business support services	8.82066	0	7.55247	0.00323202	21.3026	2.53823	5.52213	0.322902	37.0774	0.954975	9.15004	5.88553	1.04248	13.5708	2.45016	12.9274	6.92021	5.11199	4.53627	0.105875	0.128943	0.972963	13.371	38.4128	3.01611	12.0951	10.5238	1.27805	11.6246	5.56473	47.4599	23.6512	7.00801	12.2265	15.9196	10.4729	1.582	0.564113	36.1298	6.516	5.59907	29.1821	6.64423	21.3328	1.50864	0.995381	1.28018	2.95998
84	Public administration and defence services; compulsory social security services	15.02	3.68258	0	3.30686	18.5289	4.22136	4.03942	8.48784	10.6295	1.77014	3.24455	15.6831	14.6839	16.0016	5.31358	47.2219	5.85219	15.9314	4.24041	5.77638	6.93662	14.7686	6.63829	17.9332	5.66273	5.04636	17.6906	16.1208	48.1711	10.443	118.91	30.8342	2.44953	7.887	17.5326	17.4931	4.46536	68.1164	17.3384	17.3934	55.8189	58.337	3.37655	35.1354	7.72295	16.564	15.0281	2.03676
85	Education services	10.3114	0	0	0.00277071	18.0964	0.00487393	1.42973	0.989725	1.0319	0.998306	5.55207	4.65929	13.8066	34.5289	3.1572	11.0991	7.77828	12.0148	5.89224	1.16631	3.50346	11.0038	9.59829	8.45846	2.71082	10.4992	13.6352	13.8178	34.7715	8.54412	66.0882	13.2828	6.74272	7.02179	8.43029	5.78195	3.8035	35.5945	29.7956	11.562	48.7699	40.0827	3.27145	48.2943	2.73094	9.70362	11.0855	1.19501
86	Human health services	0	0	1.039	0.0036682	23.7573	0.000856778	4.1705	0.0456553	13.8339	0.0597623	1.02296	1.09207	2.80649	1.03752	0.0146304	2.1308	0.313253	2.0877	2.9277	0.0465018	2.05798	1.14443	1.48136	5.28416	0.660548	0.342163	2.19077	3.93663	3.06738	1.34806	11.9879	4.32121	1.08891	0.094486	1.13425	3.24408	1.99977	5.18554	4.86434	3.22586	4.20816	4.38377	1.88647	6.04041	0.138434	1.08749	1.08532	0.0326339
87-88	Residential Care & Social Work services	0	0	0	0.000820447	5.30985	0	0.15652	0	0.00188952	0	0	0.00397473	0	0.0054062	0	7.33524	0	0.111745	0.0011821	0.000436024	0.0949177	7.87455	61.8401	0	0.00012577	0.000301527	0.0023693	6.23892e-07	0.00319524	0.0358868	0.0689115	1.05653	0.000483715	0.00776467	0.00191845	0.00126863	0.303603	0.0537182	7.4279	0.134059	0.240527	0.00922398	0.00430226	0.00592333	0	0	4.10834	0.010273
90	Creative, arts and entertainment services	0	0	0	0	0	0	0	0	0	0	0	0	0	0	0	0	0	0.0030488	2.9674e-05	1.10463e-05	0.00226279	0.215675	1.79733	0	0	0	0	0	0	0	0.00527625	0.028791	0	0.00285027	2.85796	0	0	0	0.025785	0	0.0594963	0.000525865	0.00024655	0	0	0.0141933	0.138234	0.00330119
91	Libraries, archives, museums and other cultural services	0	0	0	0	0	0	0	0	0	0	0	0	0	0	0	0	0	0.0124796	0.000246931	9.19216e-05	0.00914726	0.924639	3.52144	0	0	0	0	0	0	0	0	0.0897146	0	0	0	0	0	0	0.0183793	0	0.0196999	0.000595865	0.00027937	0	0	0	0.36025	0.000664496
92	Gambling and betting services	0	0	0	0	0	0	0	0	0	0	0	0	0	0	0	0	0	0	0	0	0	0	0	0	0	0	0	0	0	0	0	0	0	0	0	0	0	0	0	0	0	0	0	0	0	0	0	0
93	Sports services and amusement and recreation services	2.17086	3.95131	0	0.00828696	53.6368	3.39113	19.3931	2.9194	0.0104709	2.55501	0	2.60379	0.181742	0.27833	0.0806172	0.00717924	0.00194359	1.14924	0.0300979	0.0192681	0.386647	2.4905	2.93711	0.00660155	0.0349692	0.00748517	0.0205017	0.00748075	0.120894	0.0419165	1.12162	0.0294892	8.08225	5.93222	0.0682436	2.33592	0.399073	3.36805	0.295252	0.0426071	0.172463	0.0372263	0.00918748	5.43139	7.8969	0.0459411	2.5482	0.0112359
94	Services furnished by membership organisations	0.0462812	7.19043	0	0	0.0267575	0.000414785	0	1.12347	0.132442	0.0170539	0.0342693	0.137145	6.4079	3.07288	1.01935	9.42429	0.00163969	0.0783401	1.09355	0.0394939	0.668336	3.60263	7.33391	11.5918	1.43708	1.53849	6.32309	3.87176	9.50272	1.02901	19.8233	5.61387	0.028424	0.0287606	0.25141	1.10027	1.36974	9.16968	7.14492	2.24242	12.0682	11.5174	0.953451	8.03586	1.13311	2.01506	4.09266	0.0542625
95	Repair services of computers and personal and household goods	0.662936	0	0	0.000445334	2.89897	0.000140863	0.664323	1.32908e-05	0.000231823	0.00032967	0	0.0039276	0	0.000568325	0	0	0	0.00451889	1.35429	0.00480997	0.00621426	0.12934	1.5618	0	0.00528582	0.046257	0.00916653	0.0114756	0.0165587	0.280428	0.0010871	0.00225305	0.00347608	0.703795	0.108163	0.000477134	0.00570745	0.0114308	0.0170379	1.39744	0.020203	0.756166	0.00024237	0.0035389	0.00115368	0	0.149137	0.000398294
96	Other personal services	0.0234215	3.63886	29.9808	0.00215678	13.9761	0	5.59158	0.121886	0.0916708	0.00333224	0.0279645	0.0402541	0.0302705	4.11517	0.00616642	6.35893	0.00141728	0.043316	0.112238	0.0180689	0.384859	0.476386	7.57462	3.34587	0.754982	1.2755	2.1477	1.3011	1.0078	0.176923	5.26021	1.41126	3.16196	3.22571	0.190684	4.33708	0.775089	6.31932	12.6421	0.304946	3.46591	0.246627	0.104785	22.1058	1.21212	3.08912	5.86321	0.165631
97	Services of households as employers of domestic personnel	0	0	0	0	0	0	0	0	0	0	0	0	0	0	0	0	0	0	0	0	0	0	0	0	0	0	0	0	0	0	0	0	0	0	0	0	0	0	0	0	0	0	0	0	0	0	0	0
	Imports of goods and services	3036.08	268.252	177.017	148.014	1313.36	1091.3	261.108	1520.87	950.309	306.884	939.173	723.781	748.084	2315.65	1242.01	1143.45	180.895	1539.36	579.123	220.815	1537.85	3289.52	2018.1	23635	1082.85	2378.25	1754.43	1238.91	2684.23	1064.42	4301.8	6785.74	1638.19	1657.97	3254	5803.15	870.038	5324.14	4480.53	3367.76	7477.39	15762.1	507.238	5869.85	647.159	1092.17	1353.65	125.459
	Taxes less subsidies on products	398.013	-11.0025	85.6353	45.5916	168.521	65.8321	23.4362	6.91481	12.6066	2.61999	1.984	8.43354	64.923	69.3795	42.2435	130.253	15.6131	14.3322	22.5622	3.24387	38.0131	62.5735	38.6324	1631.92	63.4503	102.812	83.8646	17.3486	72.002	31.0669	37.5978	128.265	114.815	63.3359	299.816	62.8939	10.9973	109.906	65.6721	47.2441	164.467	140.503	18.412	91.0272	17.4881	47.1393	34.0059	3.57038
	Taxes less subsidies on production	-2269	2	13	4	67	65	23	20	20	-3	16	4	51	60	5	37	1	31	9	-2	47	69	103	59	7	24	19	27	47	-1	21	146	62	60	76	16	-3	267	88	67	241	115	18	32	-2	77	52	-6
	Compensation of employees	4476	128	114	179	3822	1806	561	2899	2227	128	761	896	3091	4445	492	2000	553	1902	1278	299	1699	2914	3352	2092	974	1373	1109	499	1866	504	4744	6142	1503	1724	1248	1274	820	11020	6274	3718	9267	8341	1270	4425	777	2334	2222	464
	Gross operating surplus	8503	101	389	-76	18156	985	1825	683	633	155	349	303	723	1440	333	2853	715	778	1165	360	779	1207	1420	156	375	741	457	615	43	283	7854	1889	453	586	373	351	1076	2362	1455	993	1993	3014	300	2323	543	1227	2575	81
	Total Output	25555	1068	1780	806	35832	5760	4308	16403	8536	917	8165	5621	9442	16758	5324	11175	4311	5831	4732	1246	6976	11558	11742	32177	3466	6933	5957	3799	13908	2773	21792	20552	7680	6800	9726	9973	3965	28523	20170	13205	31051	45918	3960	22417	3395	7669	8829	1162
DORGVA		137.577	3.97307	8.28099	0	22.0594	98.4039	56.9013	13.8944	4.03314	0	4.03738	12.0613	22.9832	63.4014	5.17903	46.4202	0	25.2504	2.82167	3.04065	33.4124	17.3388	45.798	0.920343	1.63913	0.893475	0	13.9889	44.3925	1.09243	6.71497	72.629	9.43433	9.93172	6.36988	8.54116	19.0673	200.843	105.39	85.3677	122.775	30.8473	98.9468	52.5069	57.9085	17.4934	45.7024	47.1025
UK IND GVA		10710	231	516	107	22045	2856	2409	3602	2880	280	1126	1203	3865	5945	830	4890	1269	2711	2452	657	2525	4190	4875	2307	1356	2138	1585	1141	1956	786	12619	8177	2018	2370	1697	1641	1893	13649	7817	4778	11501	11470	1588	6780	1318	3638	4849	539
Total intermediate consumption at purchasers' prices		14845	837	1264	699	13787	2904	1899	12801	5656	637	7039	4418	5577	10813	4494	6285	3042	3120	2280	589	4451	7368	6867	29870	2110	4795	4372	2658	11952	1987	9173	12375	5662	4430	8029	8332	2072	14874	12353	8427	19550	34448	2372	15637	2077	4031	3980	623
Taxes less subsidies on production		-2269	2	13	4	67	65	23	20	20	-3	16	4	51	60	5	37	1	31	9	-2	47	69	103	59	7	24	19	27	47	-1	21	146	62	60	76	16	-3	267	88	67	241	115	18	32	-2	77	52	-6
Compensation of employees		4476	128	114	179	3822	1806	561	2899	2227	128	761	896	3091	4445	492	2000	553	1902	1278	299	1699	2914	3352	2092	974	1373	1109	499	1866	504	4744	6142	1503	1724	1248	1274	820	11020	6274	3718	9267	8341	1270	4425	777	2334	2222	464
Gross operating surplus and mixed income		8503	101	389	-76	18156	985	1825	683	633	155	349	303	723	1440	333	2853	715	778	1165	360	779	1207	1420	156	375	741	457	615	43	283	7854	1889	453	586	373	351	1076	2362	1455	993	1993	3014	300	2323	543	1227	2575	81
UK IND OUTP		25555	1068	1780	806	35832	5760	4308	16403	8536	917	8165	5621	9442	16758	5324	11175	4311	5831	4732	1246	6976	11558	11742	32177	3466	6933	5957	3799	13908	2773	21792	20552	7680	6800	9726	9973	3965	28523	20170	13205	31051	45918	3960	22417	3395	7669	8829	1162
DOR GVA Shares		0.0128456	0.0171994	0.0160484	0	0.00100065	0.0344551	0.0236203	0.00385742	0.0014004	0	0.00358559	0.010026	0.0059465	0.0106647	0.00623979	0.00949287	0	0.00931407	0.00115076	0.00462808	0.0132326	0.00413813	0.00939447	0.000398935	0.0012088	0.000417902	0	0.0122602	0.0226955	0.00138986	0.000532132	0.0088821	0.00467509	0.0041906	0.00375361	0.00520485	0.0100725	0.0147149	0.0134822	0.0178668	0.0106752	0.00268939	0.0623091	0.00774437	0.0439366	0.00480851	0.00942512	0.0873886
		1	1	1	1	1	1	1	1	1	1	1	1	1	1	1	1	1	1	1	1	1	1	1	1	1	1	1	1	1	1	1	1	1	1	1	1	1	1	1	1	1	1	1	1	1	1	1	1
		1	1	1	1	1	1	1	1	1	1	1	1	1	1	1	1	1	1	1	1	1	1	1	1	1	1	1	1	1	1	1	1	1	1	1	1	1	1	1	1	1	1	1	1	1	1	1	1
		1	1	1	1	1	1	1	1	1	1	1	1	1	1	1	1	1	1	1	1	1	1	1	1	1	1	1	1	1	1	1	1	1	1	1	1	1	1	1	1	1	1	1	1	1	1	1	1
		1	1	1	1	1	1	1	1	1	1	1	1	1	1	1	1	1	1	1	1	1	1	1	1	1	1	1	1	1	1	1	1	1	1	1	1	1	1	1	1	1	1	1	1	1	1	1	1
1st Est DOR - UK Use
	Products of agriculture, hunting and related services	23.2577	0.494154	0	0	2.24626e-05	0.00551439	0	10.1648	0.87557	0	8.62298	7.6228	0.874714	6.59028	3.22866	1.27905	0	0.000350603	0.000159888	0.0163695	0.0310455	1.52864e-05	0.00255295	0.000114897	0.00163452	0.000289495	0	0.000304963	2.21134	0.00638594	0.0253565	0.00232358	3.71894e-05	5.72781e-05	0.000555884	1.6647e-06	5.14168e-09	1.11242e-05	0.000303829	1.66973e-05	0.000121762	5.30599e-06	7.58966e-08	2.56238e-06	0	0	4.83951e-05	0
	Products of forestry, logging and related services	0.017509	3.64226	0	0	0	0	0	0	0	0	0	0	0	0	2.81443e-05	0	0	0.000157129	0	0	0.575797	0	0	0	0	0	0	0	0	0	0	0	0	0	0	0	0	0	0	0	0	0	0	7.46086e-05	0	0.00251526	0.00271815	0
	Fish and other fishing products; aquaculture products; support services to fishing	0	0	0.971572	0	0	0	0	1.48907e-05	0.35465	0	0	8.11797e-05	0	0	0	0	0	0	0	0	0	0	0	0	0	0	0	0	0	0	0	0	0	0	0	0	0	0	0	0	0	0	0	0	0	0	0	0
	Coal and lignite	0	0	0	0	0	0	0	0	0	0	0	0	0	0	0	0	0	0	0	0	0	0	0	0	0	0	0	0	0	0	0	0	0	0	0	0	0	0	0	0	0	0	0	0	0	0	0	0
	Extraction Of Crude Petroleum And Natural Gas & Mining Of Metal Ores	0	0	0	0	0.0356753	0	0.0248232	0	0	0	0	0	0	0	0	0	0	8.84567e-07	0	0	0	1.75539e-07	0	0.00388234	0.000108577	6.50224e-06	0	9.25267e-06	0	2.77154e-06	2.95029e-06	2.65487e-05	0	0	0	1.69144e-05	0	0	0	4.46325e-06	5.92369e-05	0	0	0	0	0	0	0
	Other mining and quarrying products	0	0	0	0	1.61734e-07	0.791997	0	1.82413e-08	1.15509e-07	0	0	1.40108e-05	0	0.00364	0	0	0	0.000498913	2.43582e-05	7.95397e-05	0.00160678	0.00113428	0.000156722	3.98158e-05	0.00323847	0.000412848	0	0.0173289	0.00253586	0.000387561	0.000243045	0.00347746	0.0872444	0.0314887	2.58945e-05	4.77073e-05	0.0025018	0.0041442	0.0181958	0.0033849	0.000557735	9.3608e-05	3.70648e-05	0.000186685	0.00113853	2.38938e-05	0.118834	0
	Mining support services	0	0	0	0	0.341711	0	0.764234	0	0	0	0	0	0	0	0	0	0	0	0	0	0	0	0	0	0	0	0	0	0	0	0	0	0	0	0	0.000162012	0	0	0	0	0	0	0	0	0	0	0	0
	Preserved meat and meat products	0.0037749	0.000774964	0.000821751	0	0.000160922	0.00355486	0.000111084	0.728223	0.000912849	0	0.000940714	0.0152838	0.0474614	0.198477	0.0670139	0.00574596	0	0.000127563	6.03987e-05	0.0178163	0.000406905	0.000429227	0.000176817	0.000167322	6.85614e-05	2.14675e-05	0	0.000804572	0.070161	0.000187887	0.000188221	0.00152387	0.00025971	0.000894789	0.00703173	0.00138028	0.0021344	0.000347985	0.039045	0.00188969	0.00366876	0.000708472	5.77034e-05	0.00160261	0.000125464	0.000291743	0.000553793	0.000279275
	Processed and preserved fish, crustaceans, molluscs, fruit and vegetables	0.0229283	0	0.00157773	0	0.000724416	0.00347268	0.012133	0.0218399	0.0894652	0	0.0583723	0.0863633	0.118743	0.297457	0.0607948	0.0741311	0	0.00186845	0.000164808	0.000160589	0.00391355	0.00166758	0.00369882	0.000325539	0.000268265	8.92837e-05	0	0.00162333	0.104467	0.000505007	0.000145883	0.00632385	0.000964424	0.00213421	0.0115964	0.00212405	0.00130374	0.000261344	0.010221	0.0055942	0.01204	0.00325685	0.00567631	0.00296673	0.00477021	0.0010145	0.00194534	0.000594259
	Vegetable and animal oils and fats	0	0	0	0	0	0	0	0	0	0	0	0	0	0	0	0	0	0	0	0	0	0	0	0	0	0	0	0	0	0	0	0	0	0	0	0	0	0	0	0	0	0	0	0	0	0	0	0
	Dairy products	0.0102022	0	0	0	0.000655467	0.00361682	0.0127468	0.0130457	0.00811126	0	0.297396	0.0237128	0.169975	0.364091	0.0083508	0.000426279	0	0.00194391	0.000159837	4.05814e-05	0.00407874	0.00131047	0.00271513	0.000387792	0.000114671	8.67425e-05	0	0.00160197	0.120751	0.000217133	3.95807e-05	0.00388715	0.00100629	0.000932244	0.0114706	0.0016794	0.00110615	0.000170979	0.00437801	0.00385017	0.00404661	0.00145771	0.00596656	0.00157061	0.00480033	0.00153664	0.0012331	0.000367576
	Grain mill products, starches and starch products	0.00727546	0	0.0158535	0	5.43692e-06	0.000739322	0	0.239523	0.023746	0	0.0176321	1.03321	0.879254	0.289839	1.01255	0.605039	0	0.000497598	4.78959e-05	0.00230681	0.000451588	0.0473989	0.00061657	3.70799e-06	0.000535513	5.70162e-05	0	0	0.0880834	0.000813797	0.000865885	0.000625004	0	0	0.000134523	0	0	1.07377e-06	0	0	0.000444515	0	0	0	0	3.71138e-05	0.00141984	0
	Bakery and farinaceous products	0.0103668	0	0	0	0.00101276	0.00651409	0.00808271	0.0026454	0.000308303	0	0.00165637	0.00542892	0.0364166	0.0050306	9.99492e-05	0.00093524	0	0.000897775	0.000349584	1.31672e-05	0.00125825	0.000781705	0.00507045	0.000271322	1.89764e-05	4.68696e-05	0	0.00145617	0.0065608	6.28874e-05	0.000248745	0.00351516	0.00136852	7.69348e-05	0.0140748	0.00152209	0.000232296	0.000259146	0.00515907	0.00352529	0.00379393	0.00258682	0.000126926	0.00211884	0.000228308	0.000961985	0.00168611	0.000407049
	Other food products	0.0466602	0	0.0152511	0	0.00642856	0.000495675	0.0138396	0.290819	0.106145	0	0.100457	0.718825	0.834523	4.03369	0.173111	0.282048	0	0.00673982	0.00055485	0.000640683	0.00685957	0.00430367	0.0116749	0.000383777	0.000804202	5.55164e-05	0	0.00380206	1.36791	0.00361009	0.00106675	0.00826073	0.063319	0.0207259	0.0136319	0.0216818	0.00112207	0.00204015	0.0261312	0.0178266	0.0176014	0.00791481	0.000288813	0.000133616	0.000399156	0.00237381	0.00333848	0.000784288
	Prepared animal feeds	6.63299	0	0.333816	0	0	0	0	0.0840295	0.000230426	0	0.000242042	0.00175145	0.0044522	0.00103509	0.033486	0.000366303	0	0	0	0.000149756	0	0	0	0	1.57889e-05	1.17247e-06	0	0	0	2.02756e-05	0	1.81091e-05	0	0	0	0	0	0	0	0	0	0	0	0	0	0	0	0
	Alcoholic beverages & Tobacco products	0.00285199	0	0	0	0	1.20756e-05	0	0.000186876	0.000180776	0	0.000171813	0.0166566	0.000249426	0.0129012	0.0179225	1.1533e-05	0	0	0	3.68195e-05	0	0	4.14862e-05	0	9.59993e-06	9.90741e-07	0	0	0.00406787	1.87831e-05	8.85607e-07	1.07473e-05	0	0	0	0	0	0	0	0	0	3.21687e-07	3.49432e-06	0	0	0	0	1.16568e-05
	Soft drinks	0	0	0	0	0	0	0	0	0	0	0	0	0	0	0	0	0	0	0	0	0	0	0	0	0	0	0	0	0	0	0	0	0	0	0	0	0	0	0	0	0	0	0	0	0	0	0	0
	Textiles	0.309545	0	0.0473033	0	6.65272e-06	0	0	0	0	0	0	7.45918e-06	0	5.71414e-05	0	0	0	1.21927	0.24315	0.0366438	0.00684153	0.00556487	0.00123678	0	7.19548e-06	0.000215861	0	3.59865e-06	0.119503	0.000126186	6.88432e-05	0.00321077	0.0111668	0.00678845	0.000171774	0.000328549	0.00329256	0.0103489	0.00808614	0.000763819	0.0104109	0.157202	0.0181383	0.00122642	0.00155365	0.218835	0.127627	0.00697813
	Wearing apparel	0	0	0	0	0.000153025	0	0.000106476	0	0	0	0	0	0	0	0	0	0	0	0	0	0	0	0	1.96376e-05	0	0	0	0	0	0	0	0	0	0	0	7.25522e-08	0	0	0	0	0	0	0	0	0	0	0	0
	Leather and related products	0	0	0.00138472	0	0	0	0	0	0	0	0	0	0	2.51804e-07	0	0	0	1.62295e-06	1.15294e-07	3.50107e-07	2.89381e-06	2.55167e-07	1.03569e-06	0	1.12007e-08	4.64467e-08	0	8.72951e-09	3.59717e-06	5.17297e-07	6.86352e-07	1.74636e-05	1.27685e-08	9.10925e-07	1.07789e-08	1.5653e-06	1.7541e-05	1.83095e-05	8.80248e-05	1.68813e-05	1.37278e-05	8.80814e-07	8.51781e-06	0.000645476	1.10106e-05	1.94995e-06	0.000546513	1.32124e-05
	Wood and of products of wood and cork, except furniture; articles of straw and plaiting materials	0.0767274	0.00591052	0	0	0.00244032	0.0541874	0.00939779	0.0208287	0.000163271	0	0.0110474	0.00454138	0.00552201	0.0259801	0.00594665	0.00778815	0	0.00484712	6.43242e-05	0.000633335	6.26875	0.0160965	0.00769514	0.000238899	0.000754628	0.00141111	0	0.0299181	0.0148662	0.000524483	0.000807327	0.00778574	0.089422	0.0030056	0.00376982	0.00884612	0.0196087	0.523354	0.0933185	0.119935	0.10224	0.136933	1.54332	0.0333582	0.00148752	0.865713	0.116115	0.264465
	Paper and paper products	0.353174	0.00136077	0.00577172	0	2.71015e-06	0.00338721	0	0.0963683	0.0291361	0	0.0309227	0.296352	0.133155	0.439786	0.0399431	0.248448	0	0.0475556	0.00338714	0.00655744	0.0855621	0.296441	0.899691	0.00045492	0.000776901	0.000495842	0	0.00157542	1.00481	0.00471249	0.00545364	0.266382	0.0308206	0.0440486	0.00343575	0.0053592	0.00596496	0.134731	0.0816414	0.1364	0.00651773	0.0103062	0.0212969	0.0128111	0.00208343	0.0343223	0.0898017	0.0141252
	Printing and recording services	0.0801647	0.035865	0	0	0.000111017	0.0205663	0	0.0111518	0.000963821	0	0.00220578	0.00412968	0.0102606	0.0450896	0.00406814	0.0346657	0	0.0185289	0.00137901	0.000174505	0.0196489	0.23476	4.71591	0.00177267	0.0010724	0.00192111	0	0.0187381	0.0898985	0.00110658	0.00859531	0.101953	0.000162116	0.0175944	0.00291061	0.0129107	0.00224967	0.0614496	0.0441215	0.0756828	0.128446	0.0215559	0.101259	0.0671931	0.0324952	0.00849352	0.310775	0.00396198
	Coke and refined petroleum products	0	0	0	0	0	0	0	0	0	0	0	0	0	0	0	0	0	0	0	0	0	0	0	0	0	0	0	0	0	0	0	0	0	0	0	0	0	0	0	0	0	0	0	0	0	0	0	0
	Industrial gases, inorganics and fertilisers (all inorganic chemicals) - 20.11/13/15	0.0985193	0.00090647	0.000961197	0	0.00074703	1.08942e-05	0.000519737	3.39403e-06	3.60518e-06	0	0	0.00012892	0.000949108	0.000299298	6.02075e-06	0.000585391	0	0.00129368	2.99415e-06	0.000496497	5.02521e-05	0.00418578	2.37185e-06	0.00139624	0.0028616	0.0082903	0	0.0422959	0.0481282	0.000983889	0.000620137	0.0127825	0.00234361	0.00137968	0.000431345	3.15524e-06	0.000114527	0.00517674	0.00408986	0.00010824	0.000771423	0.000167713	1.06809e-05	0.000546357	0.000126899	1.3127e-05	0.000614069	4.17378e-05
	Petrochemicals - 20.14/16/17/60	0.00014614	0	0	0	5.46048e-08	8.8396e-08	0	2.17262e-07	5.70508e-07	0	0	0.000128718	6.43372e-05	3.08595e-05	3.4821e-07	5.86319e-05	0	5.19925e-05	2.33054e-06	0.000199161	0.000706841	0.0024199	4.3905e-05	0.000113467	0.00035643	0.000680815	0	0.00546809	0.0069513	1.19777e-05	5.55802e-05	0.033859	0.00153832	0.00305062	0.00108194	1.03544e-05	0.000271283	0.0018675	0.00161436	0.0181705	0.00103237	0.00579515	0.00672384	0.00097789	0.000137815	0.00110766	0.00142944	0.000940012
	Dyestuffs, agro-chemicals - 20.12/20	0	0	0	0	0	0	0	0	0	0	0	0	0	0	0	0	0	0	0	0	0	0	0	0	0	0	0	0	0	0	0	0	0	0	0	0	0	0	0	0	0	0	0	0	0	0	0	0
	Paints, varnishes and similar coatings, printing ink and mastics	0.0739098	0	0	0	2.99878e-06	0	0	0	0	0	0	0	0	9.63778e-05	1.16498e-05	0	0	0.00310994	5.35948e-05	0.000307253	0.151637	0.136992	0.563037	0	3.86054e-06	6.30151e-06	0	0.0921008	0.00880473	7.536e-05	3.32859e-05	0.0130936	0.00925742	0.0103182	0.00129838	0.000578113	0.0048487	0.707468	0.0654205	0.132105	0.194039	0.166851	0.479845	0.0406638	0.0110406	0.0416421	0.0615205	0.327563
	Soap and detergents, cleaning and polishing preparations, perfumes and toilet preparations	0.0621217	0.00791874	0	0	8.0056e-07	0	0	0.00620084	0.000775432	0	0.0122843	0.00100742	0.0144061	0.023984	0.000230823	0.00513541	0	0.000771325	5.35791e-06	0.000426507	8.42525e-05	0.000490841	0.00184312	0	0.000406434	3.25249e-06	0	0	4.39327	1.3174e-05	0.00112589	0	0	0	1.97956e-05	0	0	0	0.00612506	0	7.16623e-06	1.21943e-05	0.00013246	0	0	0	0.00272751	0.000441878
	Other chemical products	2.19253e-06	0.000456092	0	0	3.94904e-08	8.43299e-07	0	1.10228e-06	2.84236e-06	0	2.86633e-06	1.45567e-05	1.65893e-08	1.36757e-05	0.000357692	0.000293176	0	7.35519e-06	7.0064e-07	0.000121309	0.000808152	0.000175126	0.00136884	0	1.4659e-06	3.36022e-06	0	2.25254e-05	6.6032e-05	6.83546e-05	4.0215e-07	1.68485e-05	2.75112e-06	4.71333e-06	0.000106485	2.63951e-07	0.00051774	3.27225e-06	5.94108e-05	5.80787e-06	9.65065e-06	2.41968e-06	1.1402e-05	8.83455e-07	7.06183e-07	0.000144224	0.000287211	2.33302e-06
	Basic pharmaceutical products and pharmaceutical preparations	0.0323783	0	0	0	2.16037e-07	3.26412e-06	0	4.38637e-05	0.000113022	0	0.000114991	0.00467765	5.41935e-05	0.000491758	0.0145839	1.6911e-06	0	0.000221489	8.01018e-06	3.74061e-05	0.000100774	1.45986e-05	2.5259e-05	0.000101918	1.0903e-05	6.50662e-07	0	0	0.0604821	9.63268e-06	0.0172512	0.000509794	0	0	5.34531e-06	0	0	2.31466e-05	2.62131e-05	0	3.90512e-05	0	0	0	0	0	1.16728e-05	0
	Rubber and plastic products	0.41416	0.00295164	0.112674	0	5.64825e-05	0.0408276	0	0.243967	0.0616173	0	0.167871	0.0826975	0.235728	0.34645	0.0429664	0.00339033	0	0.00421278	0.000458668	0.00655594	0.172094	0.00190613	0.00886914	0.000785803	0.000667294	0.000848715	0	0.140152	3.64105	0.0162755	0.00239088	0.899592	0.0500928	0.00267725	0.00577077	0.0133518	0.0246489	0.464912	0.379766	0.273067	0.681007	0.75061	1.45788	0.0453439	0.0454704	0.178495	0.175055	0.551933
	Cement, lime, plaster and articles of concrete, cement and plaster	0.163548	0	0	0	0.00104934	0.774116	0.000722623	0	0	0	0	2.27596e-06	0	0.00515918	0	0	0	1.38766e-05	7.28512e-05	2.60959e-06	0.00195268	0.000482532	0.00123573	1.31315e-05	0.000333167	4.39121e-05	0	0.00258076	0.0234535	0.000494313	1.82699e-05	0.000695809	0.550191	0.0165679	0.0121307	0.0178173	0.00150983	0.0179942	0.00043625	2.76851e-06	0.00244647	4.9935e-05	2.30518e-05	0.000176527	0.000929919	0.000265827	0.000857286	0.000391571
	Glass, refractory, clay, other porcelain and ceramic, stone and abrasive products - 23.1-4/7-9	0.130539	0	0	0	0.000287041	0.149308	0.000183103	0.0025916	0.0103311	0	0.015644	0.00242737	0.0012093	0.24406	1.04234e-05	0.628561	0	0.000358611	0.000169441	0.000257758	0.131159	0.000588286	0.00344133	0.000206295	0.000521779	0.00123456	0	0.0116987	0.443774	0.000547059	0.000414311	0.207424	0.0959051	0.0127758	0.0285647	0.0898188	0.0135747	0.0960897	0.400953	0.215001	0.00539577	0.0330878	0.10546	0.000711569	0.00347352	0.00258894	0.0230451	0.0387966
	Basic iron and steel	0.00365377	0	0	0	0.00773394	0.0154885	0.00538129	0.000558977	0.000198063	0	0.0005218	0.00148969	5.52754e-05	0.000206394	2.32932e-05	3.40509e-06	0	0.00398751	9.16757e-07	0.00115787	0.0130936	6.33028e-05	0.00312401	0.000655386	2.49555e-05	2.34411e-05	0	0.0015396	0.00280963	0.000207154	0.000275162	0.0134303	0.00295374	0.000119778	0.54884	0.00135513	0.0169999	3.03384	0.15876	0.250918	1.01532	0.265905	0.228509	0.014419	0.0151306	0.129848	0.0445443	0.199256
	Other basic metals and casting	0.0755257	0	0	0	0.000520328	0	0.00036076	3.78416e-05	0.000672754	0	8.06429e-06	2.99693e-05	1.4477e-05	0.00371704	3.46275e-06	0.00161931	0	0.00113891	2.75687e-05	0.000234761	0.00276168	0.000273264	0.000546415	6.23926e-05	0.000267033	0.000387458	0	0.00213413	0.00607223	0.000304103	0.000481822	0.00398528	0.00796408	0.00869696	0.00127229	0.171076	0.0232248	0.23797	0.167655	0.313053	0.909278	0.127578	0.0986561	0.0455208	0.0076411	0.00912906	0.104874	0.0340674
	Weapons and ammunition	0	0	0	0	0.00114248	0.00508414	0.000794947	0	0	0	0	3.00445e-06	0	2.30514e-05	0	0	0	1.88428e-05	2.83684e-07	2.08866e-05	6.96585e-05	1.46147e-05	4.58817e-05	0	2.31611e-06	2.15398e-06	0	3.59212e-05	7.88079e-05	0.000247101	4.48949e-08	0.012041	3.05564e-05	1.14918e-06	4.97016e-05	1.29158e-05	0.643092	0.0208753	0.000306174	3.10944e-05	0.0161909	3.91305e-06	0.000132587	1.49939e-05	0.029047	2.33982e-05	0.000206447	0.000345669
	Fabricated metal products, excl. machinery and equipment and weapons & ammunition - 25.1-3/25.5-9	1.27552	0.0189468	0.0602719	0	0.347386	0.412712	0.834363	0.157968	0.0703718	0	0.0986207	0.0548786	0.261919	1.1866	0.48512	2.64263	0	0.112449	0.00752598	0.0398826	1.07794	0.0223024	0.44619	0.0455537	0.00246366	0.00353525	0	0.445147	5.10088	0.0217105	0.024587	2.16665	0.321065	0.265247	0.224664	0.484011	0.583017	19.0236	3.87879	7.12278	15.3549	4.12066	8.16499	8.83901	0.292301	0.461433	1.15999	2.20851
	Computer, electronic and optical products	0.0257417	0.0180753	0.0239582	0	3.33293e-06	0.0725337	0	0.00700416	0.000113055	0	0.00217267	0.00673309	0.0084364	0.0229085	0.00382243	0.0145798	0	0.0161142	0.00134934	0.000328473	0.0302309	0.00876206	0.010444	0.00027783	0.00190441	0.00186886	0	0.00116555	0.0542713	0.00756089	0.00401538	0.0389931	0.0105154	0.0048409	0.0423909	0.0406832	0.279257	0.0868104	8.87219	1.1292	0.0177011	0.00589721	0.542048	0.00773128	0.0626033	0.00739312	0.364156	0.179802
	Electrical equipment	0.253506	0	0	0	0.0239456	0.0137762	0.0166578	0.00150615	0.00053804	0	0.00139244	0.000110428	0.00429492	0.000431768	6.02196e-05	0.011608	0	0.00331881	0.000145967	0.0019755	0.0144173	0.00026983	0.00157089	0.000169346	4.84801e-05	8.90373e-05	0	0.00196656	0.0212406	0.00142364	0.00119787	0.0183682	0.00395407	0.00400225	0.00605517	0.000802478	0.140214	0.0692958	2.47091	3.84405	0.742496	0.215832	1.2022	0.00628999	0.185018	0.00375361	0.494656	0.666535
	Machinery and equipment n.e.c.	0.0735565	0.00849781	0.00600723	0	0.0112846	0.168822	0.00784987	0.0710912	0.00653319	0	0.016797	0.0385654	0.0513216	0.122721	0.0172025	0.0660023	0	0.00167053	0.00141043	0.000296528	0.0999672	0.06201	0.146741	0.00257882	0.0005197	0.000635045	0	0.0260553	0.0519966	0.000923721	0.00220621	7.42443e-05	0.0362687	0.027658	0.122983	0.0614338	0.0535999	0.0127555	0.292678	0.68348	1.3171	0.00461649	1.52795	0.00856524	0.0369735	0.0333571	0.0569687	0.38164
	Motor vehicles, trailers and semi-trailers	0.0293776	0.0101994	0	0	3.69414e-06	0.0680043	0.00241695	0.00396303	0.000293372	0	0.00475914	0.00257274	0.0058255	0.0050798	0.00306551	0.0185112	0	0.00664691	0.000347034	7.13432e-05	0.0165131	0.00360829	0.00473868	8.02578e-05	0.000326327	0.000196699	0	0.00193932	0.00272548	0.00012483	0.000174902	0.00462181	0.0101823	0.00155631	0.00977937	0.0137121	0.00843879	0.0109299	0.0727	0.100369	0.0219721	0.281892	0.018885	0.000342802	0.0165479	0.0147731	0.0134996	0.0277104
	Ships and boats	0	0	0.116244	0	0	0	0.087925	0	0	0	0	0	0	0	0	0	0	0.000666188	6.94255e-05	0	0.0026024	0	0	0	0	0	0	0	0	0	0	0.00515008	0	0.000420113	0	0	0	0	0.00319415	0.00134455	0	0	6.87181	0	0	0	0.00294633	0
	Air and spacecraft and related machinery	0.0030734	0	0	0	0.00611515	0	0.0289494	0	0	0	0	0	0	5.91025e-07	0	0	0	4.06333e-06	5.49878e-07	1.87257e-06	0.000110047	2.88383e-06	5.92431e-05	3.29024e-06	6.42543e-06	1.93389e-05	0	4.09427e-07	9.52746e-06	2.2902e-05	1.47414e-06	0.00023988	2.0061e-08	1.39783e-06	7.96884e-06	0.000444391	0.00232167	0.0026983	0.00246832	0.00068152	0.00749034	0.000201679	0.00347662	0.24461	0.00301721	0.00474339	0.000198277	0.00568746
	Other transport equipment - 30.2/4/9	0.00919844	0.03343	0	0	2.41346e-06	0	0	0	0	0	0	0	0	0	0	0	0	0.000890515	1.62611e-05	4.25803e-06	0.00308975	7.79734e-06	0.000218657	0	2.61206e-07	6.98808e-06	0	6.82268e-05	0.0057505	2.15863e-05	7.47787e-06	0.000635389	1.31098e-06	4.93337e-06	0.000153899	3.61991e-05	0.10902	0.0153821	0.11439	0.000898376	0.0101816	0.00077949	5.66144e-05	2.34361e-05	5.83804	1.06851e-05	0.00405385	0
	Furniture	8.59021e-05	0.0178695	0.00473709	0	4.81903e-10	1.04516e-05	0	0.00236229	0.00043741	0	0.00106351	0.00320258	0.00333814	0.012565	9.60537e-05	0.00576689	0	0.000480347	0.000309268	0.000187265	0.014898	0.00156463	0.00403799	1.84734e-05	0.000657595	0.000162624	0	0.00481428	0.0198509	0.000843906	0.00064117	0.00768275	0.00565814	0.00528785	6.83583e-06	1.8293e-05	0.00318167	0.00745666	0.0190037	0.00942659	0.00873865	0.00483944	0.0490596	0.0100076	0.000865709	0.356692	0.00867439	0.0224435
	Other manufactured goods	0.0639554	0.00909252	0.00642765	0	4.33147e-06	0.0278099	0	0.00100958	0.00121055	0	0.00361172	0.0220469	0.0089346	0.02813	0.00478751	0.0234231	0	0.00103606	0.00128841	0.00164681	0.0332211	0.0248008	0.473533	0.000633637	0.00118361	0.00098562	0	0.000525579	0.0103148	0.00078387	0.000100912	0.0078025	0.00394167	0.0128261	0.000124006	0.000178712	0.00165204	0.00299434	0.0520538	0.0617877	0.0800012	0.0521975	0.206229	0.0457839	0.0153655	0.010443	0.031157	0.107047
	Repair and maintenance of ships and boats	0	0	0.747274	0	0.167252	0	1.34103	0	0	0	0	1.67449e-06	0	2.06381e-06	0	0	0	0.000456553	4.4448e-05	9.34796e-06	0.00255478	1.38441e-05	1.3853e-05	0	1.13554e-07	9.66318e-07	0	3.65818e-05	4.52772e-05	1.46036e-06	1.19255e-06	0.00831632	7.70067e-06	0.000263251	1.0042e-05	8.59145e-05	6.93543e-05	0.00784641	0.00220957	0.000879898	0.0193353	8.22564e-09	4.73333	6.26631e-06	0	0	0.00349187	2.5544
	Repair and maintenance of aircraft and spacecraft	0.0162234	0	0	0	0.0515095	0	0.257442	0	0	0	0	0	0	0	0	0	0	0.000124161	0	0	0	0	0.00126995	0	0	0	0	0	0	0.00123972	0	0.00792268	0	0	0.000202627	0.0159414	0.101429	0.0944468	0.0633962	0.0252733	0.473928	0.0108752	0.113455	9.56831	0.101603	0.026419	0.00612919	0.446509
	Rest of repair; Installation - 33.11-14/17/19/20	0.105929	0.0237214	0.0251536	0	0.0496985	0.197092	0.165966	0.0434394	0.00710601	0	0.0237281	0.0179915	0.0457191	0.133322	0.0109878	0.110967	0	0.0317043	0.00301772	0.00194192	0.233916	0.0205476	0.0259106	0.00378996	0.0029783	0.00224359	0	0.0382933	0.165631	0.00139711	0.00187431	0.381711	0.0478487	0.0348633	0.0704073	0.0783592	0.152632	0.687044	0.625591	1.7609	2.41137	0.592787	1.52223	0.534807	5.39067	0.052885	0.201613	0.559282
	Electricity, transmission and distribution	0.288762	0.00791092	0.0885456	0	0.00618296	0.294191	0.0237593	0.053009	0.00801193	0	0.0220338	0.0640952	0.046027	0.12354	0.0238434	0.113357	0	0.038952	0.00210222	0.00156794	0.0746432	0.148616	0.0706511	0.016444	0.00686271	0.00277343	0	0.0197956	0.214206	0.00287247	0.00598542	0.204874	0.0955385	0.0656454	0.0662963	0.107317	0.0190709	0.266844	0.122043	0.0901257	0.335713	0.0676531	0.602622	0.0960502	0.0989749	0.020457	0.0445116	0.136699
	Gas; distribution of gaseous fuels through mains; steam and air conditioning supply	0.16869	0.0203794	0.229064	0	0.0800602	0.458056	0.863155	0.207343	0.0971828	0	0.120969	0.367379	0.28561	1.51861	0.0621465	0.614915	0	0.235921	0.00863327	0.0160214	0.228066	0.482706	0.0947354	0.032086	0.0313588	0.0144527	0	0.156837	0.881629	0.0100794	0.0114521	0.891916	0.658925	0.787061	0.333829	0.202769	0.0420823	1.90258	0.407306	0.63321	1.2541	0.196398	0.26385	0.0781314	0.0705321	0.0338362	0.107123	0.438069
	Natural water; water treatment and supply services	0.956953	0.0153222	0.0162473	0	0.0073651	0.316174	0.104974	0.0246379	0.0465399	0	0.0902785	0.0616229	0.1133	0.607736	0.0252714	0.434021	0	0.123951	0.0021638	0.00513531	0.111135	0.114735	0.0843216	0.0131044	0.0114059	0.00621719	0	0.110835	0.678417	0.00588132	0.0107939	0.246258	0.0641971	0.0883054	0.0507457	0.168829	0.018324	0.239287	0.168309	0.133404	0.176202	0.0959541	0.190272	0.0550885	0.0474821	0.0946185	0.0711558	0.0828039
	Sewerage services; sewage sludge	0.0123682	0	0.0242557	0	0.00209932	0.017486	0.00145728	0.0323667	0.00283583	0	0.0107192	0.00503495	0.0153574	0.0327569	0.00725785	0.0148793	0	0.0142438	0.00056428	0.000149669	0.00682218	0.0198122	0.00599121	0.000659884	0.00197767	0.00160953	0	0.00802595	0.0375103	0.000733511	0.00119386	0.0206979	0.00490317	0.00450921	0.00196332	0.00545635	0.000867993	0.0294304	0.0232584	0.00968874	0.0124197	0.00559224	0.0287416	0.0151347	0.00203655	0.00246725	0.00498611	0.000997706
	Waste collection, treatment and disposal services; materials recovery services	0.0819428	0	0.139274	0	0.00834116	0.0694767	0.00579291	0.124881	0.0202836	0	0.0286814	0.0165664	0.064286	0.192548	0.0247009	0.0591246	0	0.0442172	0.0328395	0.00629959	0.045354	0.0670551	0.0534177	0.00252451	0.00566839	0.00401907	0	0.0515449	0.254627	0.000595678	0.00542433	0.00663318	0.0288711	0.0607656	0.706399	0.000104293	0.00228684	0.144965	0.0532519	0.0856777	0.0986837	0.0407399	0.188817	0.0165307	0.0036379	0.0264322	0.0560484	0.0188179
	Remediation services and other waste management services	0	0	0	0	0	0	0	0	0	0	0	0	0	6.82722e-07	0	0	0	2.39876e-05	5.51163e-07	1.87456e-07	1.10719e-05	0.0023373	1.24821e-08	0	0	0	0	0	5.7781e-05	0	0	0	0	0	0	0	0	0	0	0	0	0	0	0	0	1.83015e-06	7.00146e-05	0
	Construction	4.76175	0.114495	0.849852	0	0.649	0.739651	2.67538	0.00958629	0.00324554	0	0.0239133	0.147119	0.267049	0.859875	0.0329457	0.435609	0	0.229021	0.0264352	0.0519691	0.387225	0.22297	0.922228	0.0689404	0.0161867	0.0206811	0	0.235589	0.79033	0.0051202	0.0209158	0.621778	0.245599	0.168792	0.131157	0.151144	0.0760328	0.447711	0.197984	0.388066	1.18121	0.22229	2.21702	1.33791	0.597432	0.278819	0.473567	1.03643
	Wholesale and retail trade and repair services of motor vehicles and motorcycles	6.8454	0.36473	0.135885	0	0.0340446	0.429853	0.164403	0.399797	0.0846424	0	0.265606	0.423731	0.377253	0.960511	0.119911	0.263828	0	0.207892	0.0108855	0.0178504	0.406572	0.31117	0.596296	0.0144071	0.00690294	0.00479443	0	0.265162	14.3014	0.0273053	0.0260134	3.1201	0.164559	0.0981961	0.175652	0.201265	0.314827	2.58079	1.58963	1.56401	4.16844	5.58412	1.81042	0.176732	4.68296	0.307935	0.595252	0.916457
	Wholesale trade services, except of motor vehicles and motorcycles	3.39122	0.256953	0.193754	0	0.0687698	1.29708	0.256124	0.878373	0.160005	0	0.431995	1.06315	0.529612	2.23659	0.661631	1.16627	0	0.968991	0.0534203	0.0562119	0.673001	0.74155	1.41182	0.0422883	0.10052	0.0998917	0	1.12646	9.78683	0.0678633	0.0904362	2.47434	0.477169	0.462678	1.12049	1.04306	0.334216	7.86421	4.18271	4.96597	6.40861	2.18526	2.63135	1.66202	0.466197	0.355113	1.09669	0.962436
	Retail trade services, except of motor vehicles and motorcycles	0	0	0	0	0	0	0	0	0	0	0	0	0	0	0	0	0	0	0	0	0	0	0	0	0	0	0	0	0	0	0	0	0	0	0	0	0	0	0	0	0	0	0	0	0	0	0	0
	Rail transport services	0.00610347	0	0.103737	0	0.0553089	0.10351	0.107131	0.00733182	8.6873e-05	0	0.0035348	0.0280201	0.0140285	0.0223129	0.000301881	0.0242426	0	0.0185457	0.00217765	0.000165841	0.000956854	0.00447213	0.00966541	0.000915947	0.00100122	0.000759043	0	0.0154145	0.053438	0.00039348	0.000595181	0.0190991	0.0287852	0.00947038	0.000434531	0.00011596	0.0101392	0.0385708	0.0047124	0.0629165	0.0384947	0.0208169	0.110614	0.0274945	0.0891164	0.0115037	0.00604533	0.186917
	Land transport services and transport services via pipelines, excluding rail transport	0.32382	0.151491	0	0	0.00625079	5.36313	0.0465571	0.507844	0.103565	0	0.379649	0.90761	0.525259	0.673497	0.343134	1.05767	0	0.107871	0.0273834	0.0251758	0.894535	0.332682	0.937562	0.0145574	0.0244245	0.0133022	0	0.489146	2.08667	0.0185814	0.00536529	0.394868	0.90136	0.465634	0.230621	0.0518764	0.0272711	1.33791	0.620203	0.800025	0.346715	0.0688577	0.212411	0.0915902	0.18045	0.221511	0.0833498	0.0420799
	Water transport services	0	0	0.0809118	0	0.0524316	0.0672676	0.143559	0.000403969	0.000112883	0	0.00280405	0.00809195	0.00233411	0.0372543	3.66656e-06	0.0528427	0	0.000267591	0.000232264	2.89213e-05	0.000501447	0.00581826	0.0656551	0.00095233	8.64028e-05	0.000125266	0	5.02683e-05	0.0130919	6.47241e-05	0.000244219	0.00858473	0.000235854	0.0050412	0.00905296	0.00214891	0.00204807	0.0285188	0.0264107	0.00107707	0.0172777	0.0126712	0.000108434	5.97252e-05	0.0863878	8.71782e-05	0.0215005	0.000533874
	Air transport services	0	0	0	0	0	0.00328859	0	1.7355e-06	4.83265e-07	0	0.000332397	9.98444e-06	0.000505584	1.47531e-05	0	0.000922602	0	3.87959e-06	1.20398e-07	4.80215e-07	9.94334e-06	1.22799e-07	9.6033e-06	0.000113801	1.36543e-06	1.02565e-07	0	2.0925e-06	1.95931e-05	5.9435e-07	8.34008e-07	1.24589e-05	1.10902e-05	7.14698e-06	3.30355e-07	6.12273e-07	0.000129993	4.7018e-05	9.43457e-05	1.99931e-05	0.000974434	2.33157e-06	0.000989541	8.75549e-07	0.0125295	0	0.000612965	0.00708026
	Warehousing and support services for transportation	0.043755	0.00385187	0.0735197	0	0.00490001	0.0618843	0.0276779	0.00992327	0.00236745	0	0.0109468	0.0269658	0.0241554	0.0745168	0.00959278	0.0719241	0	0.0128699	0.0109609	0.00536041	0.0181795	0.00880445	0.150973	0.00133433	0.00100834	0.000682086	0	0.05268	0.246323	0.00565756	0.0113809	0.054219	0.0150616	0.0212639	0.0316804	0.0141351	0.0127567	0.125675	0.0950257	0.104165	0.147995	0.0589965	0.0776354	0.168911	0.0410506	0.0112814	0.0294478	0.0263712
	Postal and courier services	0.185518	0.0228605	0	0	0.041301	0.0525181	0.167441	0.0306494	0.0118398	0	0.0278464	0.131399	0.0292451	1.2792	0.0283386	0.31496	0	0.026088	0.00489376	0.00661762	0.0628538	0.0914634	0.0796363	0.0114044	0.00524642	0.00779118	0	0.0629516	2.45094	0.00408957	0.0578377	0.0508478	0.115378	0.0289229	0.0429498	0.0896058	0.0084522	0.331394	0.0283838	0.110155	0.138366	0.0641253	0.0600496	0.10314	0.0708066	0.0199875	0.0236542	0.00729586
	Accommodation services	0.00839562	0	0	0	0	0	0	3.81394e-08	0.000908362	0	0	1.60992e-06	0	2.15994e-06	0	0	0	1.5868e-05	4.98603e-08	7.3581e-06	3.17889e-05	7.83829e-06	1.6489e-05	0.00136831	4.23611e-07	8.84867e-07	0	3.92277e-05	7.26504e-05	6.55816e-06	3.02019e-06	0.00615784	7.40569e-06	2.76426e-06	0.00120773	0.0018613	0.000459251	0.000383623	0.00755428	0.00640074	0.0177687	0.00468961	0.0001873	0.00768899	0.00015486	3.50899e-05	0.000209845	0.000560233
	Food and beverage serving services	0.0535283	0	0.034992	0	0.0221039	4.02385e-05	0.0153731	0.136994	0.0016311	0	0.0121524	0.0475922	0.0435708	0.26764	0.0149952	0.0484832	0	0.000392015	0.00178342	0.00242841	0.000434315	0.0111797	0.0106396	0.00465195	0.00093173	0.000493709	0	0.0170293	0.230253	0.000976717	0.000406458	0.0379588	0.00267775	0.00274376	0.0251489	0.0089503	0.029028	0.00964495	0.868351	0.11014	0.110185	0.0228225	0.164629	0.0377236	0.0488102	0.00279286	0.0104972	0.0848803
	Publishing services	0.000150315	0.0312687	0	0	6.99534e-06	0.0120001	0	0.00861264	0.000328508	0	0.00507014	0.0181103	0.022862	0.0845056	0.00664892	0.0670864	0	0.0173979	0.00257899	0.00164897	0.0174026	0.033433	0.0471157	0.00154034	0.00100227	0.000761699	0	0.00158608	0.275938	0.00364759	0.0156884	0.0451568	0.0117032	0.025232	0.00406893	0.0131945	0.00559074	0.126355	0.0267973	0.0882421	0.134495	0.0372301	0.0323825	0.0761884	0.00650002	0.00996466	0.0524935	0.0817932
	Motion Picture, Video & TV Programme Production, Sound Recording & Music Publishing services & Programming And Broadcasting services	0	0	0	0	5.57708e-09	0	0	0	0	0	0	0	0	0	0	0	0	4.43444e-05	3.32029e-08	4.20736e-08	5.68594e-05	0.00136372	0.0325087	0	0	0	0	0	0	0	0	0.000443083	0	0	3.20091e-08	0	0	0	0.000137783	0	0.000116935	1.69644e-06	1.84276e-05	0	0	0	0.00188798	6.1473e-05
	Telecommunications services	0.947975	0.0195601	0.0414821	0	0.0071401	0.0785038	0.0301662	0.0166801	0.00423506	0	0.0047963	0.0171659	0.0185313	0.0901636	0.00844905	0.0598835	0	0.0339917	0.00658106	0.00689544	0.0495553	0.0229535	0.128024	0.00230908	0.00166598	0.00061929	0	0.0411084	0.17542	0.00368705	0.0113633	0.018867	0.0296695	0.0163682	0.0270338	0.0158846	0.0180871	0.357298	0.238899	0.163603	0.229701	0.0277837	0.0796156	0.0494939	0.0796058	0.0290845	0.0517881	0.0316184
	Computer programming, consultancy and related services	0.000103956	0.0216252	0.0183446	0	0.0657155	0.109229	0.158202	0.0674942	0.0100855	0	0.0270195	0.0598938	0.0599016	0.273192	0.0474702	0.28423	0	0.0566565	0.014851	0.0158301	0.132128	0.0712449	0.286955	0.0190494	0.00268443	0.00684093	0	0.162717	0.675533	0.0132954	0.0620183	0.133047	0.0283405	0.0360416	0.138139	0.125097	0.112317	0.0979962	0.330391	0.301152	0.805765	0.202053	0.673319	1.8003	0.666604	0.0624494	0.1874	0.317134
	Information services	1.36852e-05	0.00284681	0	0	4.85737e-05	0.00653775	0.00742067	0.00810804	0.00141346	0	0.00275541	0.00258859	0.00555575	0.028411	0.00707311	0.0897493	0	0.00558262	0.000723447	7.53797e-05	0.015271	0.0107877	0.0486217	0.000117957	0.000857079	0.000643347	0	0.011965	0.0247536	0.00104172	0.00523293	0.00874869	0.00276482	0.00337302	0.0104575	0.00823681	0.00376197	0.0020815	0.0253845	0.0349368	0.0512151	0.0136389	0.0474557	0.0665295	0.026524	0.00641463	0.0136368	0.0307841
	Financial services, except insurance and pension funding	3.55997	0.0424754	0.145128	0	0.393098	3.00776	1.52812	0.147318	0.0944152	0	0.133959	0.369135	0.430354	2.25697	0.123219	1.30062	0	0.34772	0.0582636	0.0193168	0.747885	0.298555	0.35246	0.0803059	0.0334655	0.0215909	0	0.43341	2.61092	0.0468943	0.125939	1.20744	0.418558	0.300978	0.116925	0.226475	0.150387	3.31356	0.885203	1.55875	1.46694	1.01645	0.876893	2.20589	2.46757	0.210551	0.625029	0.598297
	Insurance and reinsurance, except compulsory social security & Pension funding	0.535104	0.0191205	0.138545	0	0.0191229	0.102276	0.0506275	0.0182165	0.00652623	0	0.00987096	0.00704263	0.0415262	0.0861155	0.0107259	0.057488	0	0.0378061	0.00541579	0.00227176	0.0710434	0.028128	0.0634675	0.00154863	0.0027824	0.00136794	0	0.03336	0.248424	0.00204652	0.00284898	0.160301	0.0196455	0.0214253	0.0226673	0.0252064	0.00987353	0.324619	0.128995	0.185406	0.224674	0.0431951	0.217038	0.0821789	0.0672056	0.0176424	0.0371689	0.101871
	Services auxiliary to financial services and insurance services	0	0	0	0	6.88045e-05	0.0403981	0.0286831	0.00671798	5.32138e-05	0	0.00614592	0.0151674	0.00988038	0.0128339	0.000264673	0.0453128	0	0.0111212	0.00167732	0.000118318	0.000730866	0.00521562	0.0172515	0.00452082	0.00210789	0.00216485	0	0.0189755	0.185129	0.0030806	0.000860127	0.00338861	0.0583908	0.0105613	0.0221424	0.00634273	0.00891329	0.0329569	0.0719413	0.0958607	0.0475431	0.00309308	0.0661497	0.0442076	0.188056	0.00564846	0.0178885	0.0027628
	Real estate services, excluding on a fee or contract basis and imputed rent	0.649737	0	0	0	0.012536	0.0518156	0.0369593	0.0466598	0.00641068	0	0.0140792	0.058675	0.114938	0.395857	0.0150618	0.0875354	0	0.0852621	0.0193037	0.0667912	0.168842	0.0727348	0.510902	0.00332556	0.00222594	0.000417105	0	0.104723	0.204019	0.00525207	0.00963677	0.367133	0.0363008	0.0331937	0.0512805	0.0289606	0.0156314	0.919745	0.308424	0.423077	0.355217	0.0611487	0.223784	0.334196	0.248378	0.119256	0.0367829	0.298435
	Owner-Occupiers' Housing Services	0	0	0	0	0	0	0	0	0	0	0	0	0	0	0	0	0	0	0	0	0	0	0	0	0	0	0	0	0	0	0	0	0	0	0	0	0	0	0	0	0	0	0	0	0	0	0	0
	Real estate services on a fee or contract basis	0	0	0	0	0	0	0	0	0	0	0	0	0	0	0	0	0	0	0	0	0	0	6.04013e-05	0	0	0	0	0	0	0	0	0	0	0	0	0	0	0	0	0	0	4.68356e-07	5.08751e-06	0	0	0	0	1.69716e-05
	Legal services	0	0	0.024657	0	0.325162	7.32117e-05	1.2641	0.00124822	0.000430641	0	0.00839518	0.0174238	0.0250855	0.106419	0.00934827	0.0972398	0	0.0329232	0.00270994	0.00195686	0.0162943	0.0205431	0.0909214	0.00432054	0.00233106	0.0036131	0	0.0607623	0.350331	0.00525839	0.0169699	0.12063	0.0113373	0.0105035	0.00725246	0.0190287	0.0161968	0.180303	0.131227	0.0940604	0.206365	0.0281073	0.051909	0.0958564	0.0239483	0.011187	0.0417687	0.0408346
	Accounting, bookkeeping and auditing services; tax consulting services	0.204988	0	0.0974563	0	0.0808219	0.0265894	0.639946	0.0594801	0.0101146	0	0.0299881	0.110792	0.109882	0.219369	0.0299905	0.133399	0	0.121802	0.0246262	0.0137346	0.0639029	0.0400635	0.137474	0.0135364	0.00588799	0.004242	0	0.215046	0.948974	0.0153709	0.0526811	0.222643	0.0191401	0.0308691	0.0125098	0.0546276	0.0531455	0.417603	0.136353	0.19879	0.690748	0.091624	0.535495	0.644304	0.103838	0.0724181	0.171328	0.0916988
	Services of head offices; management consulting services	0.0212295	0	0	0	0.000857484	0.0171929	0.000536004	0.0219192	0.00282523	0	0.00278971	0.0185263	0.0121002	0.0714421	0.00541292	1.1927	0	0.0728461	0.00350555	0.0235407	0.0479701	0.0191269	0.105426	0.00103055	0.00154887	0.00187662	0	0.0805006	2.61334	0.00350479	0.01375	0.111165	0.0121534	0.0176476	0.0110504	0.0139787	0.0119262	0.122293	0.125585	0.129674	0.122326	0.279726	0.0530866	0.0582267	0.0530728	0.0244479	0.0677896	0.0600586
	Architectural and engineering services; technical testing and analysis services	0.202617	0	0	0	0.202218	0.110391	0.791686	0.036571	0.15399	0	0.0454043	0.189195	0.136546	0.272775	0.0359772	0.426708	0	0.197284	0.0373248	0.0177136	0.13055	0.113768	0.548036	0.00685443	0.00868374	0.00857083	0	0.268862	0.270967	0.0143392	0.0557854	0.65232	0.0531416	0.05771	0.115897	0.09009	0.159428	0.407506	2.3985	0.566908	1.49065	0.143514	0.689315	4.1735	0.424511	0.113431	0.243935	0.509641
	Scientific research and development services	0	0	0	0	0	0	0	0	0	0	0	0	0	0	0	0	0	0	0	0	0	0	0	0	0	0	0	0	0	0	0	0	0	0	0	0	0	0	0	0	0	0	0	0	0	0	0	0
	Advertising and market research services	0.117019	0.00267159	0.0113316	0	0.00617502	0.0248021	0.0355501	0.0410039	0.02794	0	0.0253419	0.360535	0.0895944	0.730931	0.021506	0.499176	0	0.109029	0.0106399	0.0166112	0.0819245	0.0354039	0.055116	0.00273306	0.00103864	0.000394374	0	0.16855	1.77566	0.0046062	0.0224574	0.145215	0.0240416	0.0298639	0.0193022	0.0145527	0.0192116	0.113576	0.21269	0.17219	0.138084	0.0680763	0.106237	0.0734702	0.068845	0.0220646	0.0859616	0.0320704
	Other professional, scientific and technical services	0.0063736	0	0.0124995	0	0.00811357	0.00934179	0.0261167	0.0179198	0.00292191	0	0.00374161	0.0130297	0.00129033	0.0446809	0.000735896	0.0177999	0	0.00850105	0.000399577	0.000187109	0.00787557	0.00034675	0.0125475	0.00296542	0.000961802	0.00156676	0	0.0167605	0.113858	0.0267857	0.00371291	0.00119282	0.00112569	0.00510583	0.00664114	0.00449788	0.0227344	0.372891	0.646563	0.0254493	0.0446726	0.02002	0.0410218	0.0633228	0.00502392	0.000652964	0.00345387	0.0805093
	Veterinary services	1.57585	0	0	0	0	0	0	0	0	0	0	0	0	0	4.84289e-06	0	0	4.46729e-06	1.34404e-07	1.25579e-07	2.0992e-06	2.55936e-07	0	1.63684e-06	3.40883e-08	0	0	0	0.000854238	0	0.000353177	1.02635e-05	0	0	0	0	0	4.74003e-07	0	0	7.997e-07	0	0	0	0	0	0	0
	Rental and leasing services	0.327311	0.0511181	0.439657	0	0.145964	0.637937	0.915788	0.0977863	0.0189503	0	0.0536233	0.047567	0.118423	0.284844	0.0483291	0.252844	0	0.0652459	0.0112502	0.00456641	0.171051	0.0507939	0.408812	0.00528273	0.00257368	0.00305415	0	0.174395	0.691738	0.00560863	0.00585548	0.301637	0.0974173	0.0676909	0.0839144	0.0511666	0.0342779	1.43237	0.467689	0.431452	0.507524	0.0850904	0.65897	0.0847672	0.824307	0.0515833	0.163167	0.771015
	Employment services	0.0721066	0.00634773	0.0673097	0	0.124182	0.0728946	0.168868	0.526204	0.0800895	0	0.0833009	0.110288	0.253158	0.392515	0.0281962	0.0884189	0	0.0302393	0.00569017	0.00113325	0.0288842	0.0258939	0.0968818	0.00832675	0.00232244	0.000223349	0	0.0435802	0.466803	0.00752011	0.0229519	0.113851	0.0206746	0.0473929	0.0588476	0.0234043	0.054759	0.503172	3.97507	0.433921	0.448449	0.144434	0.585139	0.207175	1.64606	0.0304641	0.0646775	0.297053
	Travel agency, tour operator and other reservation services and related services	0.072988	0	0.0381704	0	8.53295e-05	0.0412613	0	0.015203	0.00341666	0	0.00644014	0.0162862	0.0357977	0.0509137	0.00939111	0.0984358	0	0.0225885	0.00183468	0.00495622	0.0280888	0.0151962	0.0386426	0	2.43704e-05	6.85372e-06	0	0.00051043	0.0183207	0.000111408	6.00201e-05	0.00217818	0.000162857	0.00027531	0.00214456	0.000620505	0.00530648	0.00784902	0.060336	0.125306	0.233191	0.089923	0.00482143	0.221621	0.0187035	0.0158345	0.041097	0.00977212
	Security and investigation services	0	0	0	0	2.85801e-05	0	0	0	0	0	0	0	0	0	0	0	0	5.59905e-06	0.000191339	1.78862e-09	2.01988e-07	7.02513e-06	0.0036411	0	0	0	0	0	0	0	0	0	0	0	0.000706882	0	0	0	0	0	0	4.12319e-06	4.47881e-05	0	0	0	0	0.00014941
	Services to buildings and landscape	0	0	0.00881185	0	0.000208394	3.84129e-05	0.0108309	4.05762e-07	2.78531e-05	0	0	0.000508387	0	0.000486963	0.000115124	0.224379	0	0.0262472	0.00198318	0.000319948	0.071988	0.0261582	0.0821988	0.00501118	0.00344701	0.0024626	0	0.0184457	0.284664	0.00331459	0.00817123	0.146858	0.00552159	0.0190123	0.0225522	0.0179396	0.0110734	0.00493882	0.140238	0.122243	0.168215	0.0443483	0.0768713	0.0788851	0.0855936	0.0185022	0.0333976	0.0889115
	Office administrative, office support and other business support services	0.0679842	0	0.0727232	0	0.0127899	0.052473	0.0782606	0.000747341	0.0311539	0	0.019685	0.035405	0.00371945	0.0868369	0.00917309	0.0736308	0	0.0285681	0.00313211	0.000293998	0.00102375	0.00241575	0.0753683	0.00919452	0.00218752	0.00303275	0	0.00940149	0.158296	0.00464052	0.0151529	0.126044	0.0196578	0.0307417	0.0358536	0.032706	0.00956084	0.0049805	0.292265	0.0698522	0.0358626	0.0470892	0.248397	0.0991255	0.0397709	0.00287178	0.0072395	0.155201
	Public administration and defence services; compulsory social security services	0.173648	0.0570044	0	0	0.0166868	0.130903	0.0858712	0.029467	0.013397	0	0.0104703	0.141515	0.0785858	0.153587	0.0298401	0.403444	0	0.133547	0.00439174	0.0240602	0.0826107	0.0550029	0.0561269	0.00643876	0.00616057	0.001898	0	0.17788	0.983942	0.0130628	0.0569482	0.246485	0.0103066	0.0297461	0.0592296	0.081944	0.0404797	0.902091	0.210384	0.279689	0.536289	0.141202	0.189351	0.244891	0.305388	0.0716833	0.127478	0.160191
	Education services	0.0794737	0	0	0	0.0108649	0.000100759	0.0202624	0.00229067	0.000867043	0	0.0119445	0.0280284	0.0492605	0.220944	0.0118202	0.0632175	0	0.0671438	0.00406835	0.00323866	0.027816	0.0273212	0.0541025	0.00202463	0.0019661	0.00263257	0	0.101646	0.473494	0.00712508	0.0211006	0.0707873	0.0189137	0.0176553	0.0189864	0.0180565	0.0229865	0.314261	0.241026	0.123946	0.312376	0.0646789	0.122305	0.224405	0.0719931	0.027996	0.0626895	0.062658
	Human health services	0	0	0.0133394	0	0.0190182	2.36163e-05	0.0788068	0.000140889	0.0154983	0	0.00293432	0.00875929	0.013351	0.00885185	7.30324e-05	0.0161819	0	0.015556	0.00269527	0.000172171	0.021786	0.00378862	0.0111333	0.00168643	0.000638774	0.000114393	0	0.0386113	0.0556926	0.00149889	0.0051033	0.0307051	0.00407262	0.000316762	0.00340602	0.013508	0.0161142	0.0610436	0.0524655	0.0461087	0.0359383	0.00943173	0.0940356	0.0374234	0.00486585	0.00418335	0.00818344	0.00228146
	Residential Care & Social Work services	0	0	0	0	0.00478198	0	0.00332735	0	2.38147e-06	0	0	3.58655e-05	0	5.18898e-05	0	0.0626692	0	0.000936722	1.22429e-06	1.81616e-06	0.00113041	0.0293273	0.522859	0	1.36828e-07	1.13408e-07	0	6.88416e-09	6.5266e-05	4.48898e-05	3.3003e-05	0.00844578	2.03527e-06	2.92848e-05	6.48102e-06	5.94272e-06	0.00275224	0.000711409	0.0901299	0.00215569	0.0023109	2.23262e-05	0.000241263	4.12853e-05	0	0	0.0348494	0.000807967
	Creative, arts and entertainment services	0	0	0	0	0	0	0	0	0	0	0	0	0	0	0	0	0	1.13587e-05	1.36591e-08	2.04493e-08	1.19771e-05	0.000356996	0.00675398	0	0	0	0	0	0	0	1.12306e-06	0.00010229	0	4.77773e-06	0.00429107	0	0	0	0.000139055	0	0.000254054	5.65702e-07	6.14493e-06	0	0	2.72995e-05	0.000521149	0.000115394
	Libraries, archives, museums and other cultural services	0	0	0	0	0	0	0	0	0	0	0	0	0	0	0	0	0	4.64944e-05	1.13664e-07	1.70168e-07	4.8417e-05	0.00153051	0.0132328	0	0	0	0	0	0	0	0	0.000318742	0	0	0	0	0	0	9.91174e-05	0	8.41198e-05	6.41005e-07	6.96291e-06	0	0	0	0.00135816	2.32278e-05
	Gambling and betting services	0	0	0	0	0	0	0	0	0	0	0	0	0	0	0	0	0	0	0	0	0	0	0	0	0	0	0	0	0	0	0	0	0	0	0	0	0	0	0	0	0	0	0	0	0	0	0	0
	Sports services and amusement and recreation services	0.0195202	0.0475722	0	0	0.0375703	0.0817893	0.32065	0.00788295	1.02644e-05	0	0	0.0182739	0.000756509	0.00207781	0.000352124	4.77061e-05	0	0.00749287	2.42449e-05	6.24222e-05	0.00358145	0.00721422	0.0193148	1.84351e-06	2.95894e-05	2.18965e-06	0	6.42011e-05	0.00192063	4.07806e-05	0.000417796	0.000183348	0.0264497	0.0174017	0.000179312	0.00851068	0.00281377	0.0346923	0.00278645	0.000532878	0.00128875	7.00812e-05	0.000400724	0.0294439	0.242874	0.000154636	0.016812	0.000687326
	Services furnished by membership organisations	0.000356707	0.0742028	0	0	1.6065e-05	8.57489e-06	0	0.0026002	0.000111283	0	7.37255e-05	0.000825006	0.0228627	0.0196627	0.0038163	0.0536782	0	0.000437799	0.000755054	0.000109668	0.00530631	0.00894488	0.0413389	0.00277463	0.00104228	0.000385763	0	0.0284812	0.129402	0.00085811	0.00632918	0.0299178	7.9731e-05	7.23144e-05	0.000566218	0.00343604	0.00827804	0.0809583	0.0577975	0.024039	0.0772978	0.0185849	0.0356452	0.0373396	0.029871	0.00581366	0.0231443	0.00284515
	Repair services of computers and personal and household goods	0.00340633	0	0	0	0.00116034	1.94139e-06	0.00627661	2.05072e-08	1.29858e-07	0	0	1.57512e-05	0	2.4244e-06	0	0	0	1.68357e-05	0.000623387	8.90438e-06	3.28924e-05	0.00021409	0.00586891	0	2.55579e-06	7.73236e-06	0	5.62774e-05	0.000150323	0.000155902	2.31393e-07	8.00474e-06	6.5004e-06	0.00117973	0.0001624	9.93366e-07	2.29954e-05	6.7281e-05	9.18832e-05	0.00998713	8.62682e-05	0.00081345	6.04074e-06	1.09626e-05	2.02755e-05	0	0.000562254	1.39225e-05
	Other personal services	0.000270778	0.0563277	0.433031	0	0.0125867	0	0.118867	0.00042315	0.000115538	0	9.02422e-05	0.000363228	0.000162003	0.0394982	3.46295e-05	0.0543281	0	0.000363103	0.000116243	7.52619e-05	0.00458343	0.00177421	0.0640436	0.00120131	0.000821357	0.00047973	0	0.0143566	0.0205854	0.000221308	0.00251921	0.0112815	0.0133042	0.0121659	0.000644179	0.0203165	0.0070264	0.0836892	0.153399	0.00490358	0.0332993	0.000596949	0.00587617	0.154076	0.0479309	0.0133687	0.0497353	0.0130269
	Services of households as employers of domestic personnel	0	0	0	0	0	0	0	0	0	0	0	0	0	0	0	0	0	0	0	0	0	0	0	0	0	0	0	0	0	0	0	0	0	0	0	0	0	0	0	0	0	0	0	0	0	0	0	0
	Imports of goods and services	39.0003	4.61378	2.84084	0	1.31421	37.6008	6.16745	5.86663	1.33081	0	3.36749	7.25661	4.44848	24.6956	7.74986	10.8546	0	14.3377	0.666433	1.02195	20.3497	13.6124	18.959	9.42884	1.30894	0.993876	0	15.1893	60.9201	1.4794	2.28913	60.2717	7.65867	6.94787	12.2142	30.2046	8.76347	78.344	60.4073	60.1712	79.8224	42.3905	31.6055	45.4583	28.434	5.25173	12.7583	10.9637
	Taxes less subsidies on products	5.11273	-0.189237	1.37431	0	0.168631	2.26826	0.553572	0.0266733	0.0176542	0	0.00711383	0.0845545	0.386064	0.739909	0.263591	1.23647	0	0.133491	0.0259638	0.0150129	0.503014	0.258937	0.362931	0.651029	0.0766985	0.0429652	0	0.212698	1.63412	0.0431786	0.020007	1.13926	0.536769	0.265415	1.1254	0.327354	0.110771	1.61725	0.885404	0.844103	1.75571	0.377867	1.14724	0.704949	0.76837	0.22667	0.32051	0.312011
	Taxes less subsidies on production	-29.1468	0.0343989	0.20863	0	0.0670437	2.23958	0.543267	0.0771483	0.0280079	0	0.0573695	0.0401039	0.303271	0.63988	0.0311989	0.351236	0	0.288736	0.0103569	-0.00925616	0.621934	0.285531	0.967631	0.0235372	0.00846157	0.0100297	0	0.331027	1.06669	-0.00138986	0.0111748	1.29679	0.289856	0.251436	0.285275	0.0832776	-0.0302176	3.92887	1.18643	1.19708	2.57272	0.30928	1.12156	0.24782	-0.0878733	0.370255	0.490106	-0.524332
	Compensation of employees	57.4971	2.20153	1.82952	0	3.82449	62.226	13.251	11.1826	3.11868	0	2.72864	8.98328	18.3806	47.4044	3.06998	18.9857	0	17.7154	1.47068	1.3838	22.4822	12.0585	31.4903	0.834572	1.17737	0.57378	0	6.11786	42.3499	0.700489	2.52443	54.5539	7.02666	7.22459	4.68451	6.63098	8.25947	162.158	84.5872	66.4289	98.9268	22.4322	79.1325	34.2689	34.1388	11.2231	20.9426	40.5483
	Gross operating surplus	109.227	1.73714	6.24284	0	18.1678	33.9383	43.1071	2.63461	0.886451	0	1.25137	3.03787	4.29932	15.3571	2.07785	27.0832	0	7.24634	1.34064	1.66611	10.3082	4.99472	13.3401	0.0622339	0.453298	0.309666	0	7.54005	0.975908	0.39333	4.17936	16.7783	2.11782	2.45569	1.4001	1.8269	10.838	34.7565	19.6166	17.7418	21.2756	8.10582	18.6927	17.9902	23.8576	5.90004	24.2697	7.07848
	Total Output	328.27	18.369	28.5662	0	35.8554	198.462	101.756	63.2732	11.9538	0	29.2764	56.3561	56.1468	178.718	33.2206	106.083	0	54.3103	5.44541	5.76659	92.3109	47.8285	110.31	12.8365	4.18969	2.89732	0	46.5767	315.65	3.85408	11.5962	182.545	35.9047	28.4961	36.5076	51.908	39.9376	419.712	271.936	235.932	331.475	123.491	246.744	173.606	149.165	36.8765	83.2144	101.546
	Employees	2869.68	121.872	69.3718	0	183.025	177.504	181.686	401.923	81.815	0	110.753	153.706	761.401	1300.67	125.564	355.097	0	299.884	17.3949	14.518	717.718	200.764	830.793	100.746	22.2162	17.0063	0	301.812	977.872	43.4751	370.952	1391.75	110.261	203.809	182.421	271.323	197.933	5805.81	4022.25	1428.88	2428.06	398.057	1803.77	669.262	525.68	535.515	929.874	805.577
	Self	4907.22	195.483	113.901	0	19.1755	5.20328	149.799	33.3512	5.23207	0	10.7286	8.01033	30.8998	10.6639	0	12.9409	0	71.9137	8.32083	16.1108	309.603	11.9358	150.293	20.5134	0	0.193099	0	16.3723	33.1022	1.1963	46.668	73.662	10.0241	38.3825	6.53743	3.61521	4.06903	766.999	180.275	102.194	113.577	17.4849	537.702	18.6958	21.093	90.489	225.635	124.772
		Agriculture, forestry and fishing			Mining and quarrying				Food products, beverages and tobacco										Textiles, wearing apparel and leather products			Wood and paper products and printing			Coke and refined petroleum products	Chemicals and chemical products						Basic pharmaceutical products and preparations	Rubber and plastic products			Basic metals and metal products				Computer, electronic and optical products	Electrical equipment	Machinery and equipment not elsewhere classified	Transport equipment				Other manufacturing and repair
COE		75			124				1101
Mixed		-11			35				41
					x				x										x			x			x	x						x	x			x				x	x	x	x				x
		61.5281			100.383				1048.03										20.5698			66.031			0.834572	50.9194						2.52443	68.8051			181.733				84.5872	66.4289	98.9268	169.972				122.844
		1.21895	1.21895	1.21895	1.23526	1.23526	1.23526	1.23526	1.05054	1.05054	1.05054	1.05054	1.05054	1.05054	1.05054	1.05054	1.05054	1.05054	1.05054	1.05054	1.05054	1.05054	1.05054	1.05054	1.05054	1.05054	1.05054	1.05054	1.05054	1.05054	1.05054	1.05054	1.05054	1.05054	1.05054	1.05054	1.05054	1.05054	1.05054	1.05054	1.05054	1.05054	1.05054	1.05054	1.05054	1.05054	1.05054	1.05054	1.05054
Final compensation		70.0863	2.68356	2.2301	0	4.72426	76.8656	16.3685	11.7478	3.27631	0	2.86655	9.43732	19.3096	49.8004	3.22514	19.9453	0	18.6107	1.54501	1.45374	23.6185	12.668	33.0819	0.876753	1.23687	0.60278	0	6.42707	44.4903	0.735894	2.65202	57.3112	7.3818	7.58974	4.92128	6.96613	8.67692	170.354	88.8624	69.7863	103.927	23.566	83.1321	36.0009	35.8642	11.7903	22.0011	42.5977
First est mixed		119.849	4.30445	3.66159	0	0.49496	2.25321	13.4957	0.974827	0.20952	0	0.27768	0.491821	0.78364	0.408302	0	0.726876	0	4.46295	0.739055	1.61323	10.1884	0.753136	5.98461	0.178521	0	0.00684431	0	0.348647	1.50606	0.0202495	0.33364	3.03334	0.671097	1.42934	0.176364	0.0928192	0.178377	22.5052	3.98276	4.99116	4.86135	1.03515	24.7816	1.00568	1.43906	1.99228	5.33858	6.59776
First est aggregated		127.815			27.8646				124.996										6.81523			16.9261			0.178521	1.8818						0.33364	5.13378			22.9528				3.98276	4.99116	4.86135	28.2615				24.8045
Scalar for mixed inc		-0.0860616	-0.0860616	-0.0860616	1.25607	1.25607	1.25607	1.25607	0.328011	0.328011	0.328011	0.328011	0.328011	0.328011	0.328011	0.328011	0.328011	0.328011	0.328011	0.328011	0.328011	0.328011	0.328011	0.328011	0.328011	0.328011	0.328011	0.328011	0.328011	0.328011	0.328011	0.328011	0.328011	0.328011	0.328011	0.328011	0.328011	0.328011	0.328011	0.328011	0.328011	0.328011	0.328011	0.328011	0.328011	0.328011	0.328011	0.328011	0.328011
Final Mixed income		-10.3144	-0.370448	-0.315123	0	0.621706	2.8302	16.9516	0.319754	0.0687248	0	0.091082	0.161323	0.257043	0.133928	0	0.238423	0	1.4639	0.242418	0.529157	3.3419	0.247037	1.96302	0.0585567	0	0.00224501	0	0.11436	0.494003	0.00664206	0.109438	0.994969	0.220127	0.46884	0.0578493	0.0304457	0.0585095	7.38196	1.30639	1.63715	1.59458	0.33954	8.12865	0.329875	0.472027	0.653488	1.75111	2.16414
FINAL INCOME		59.7719	2.31311	1.91498	0	5.34597	79.6958	33.3201	12.0676	3.34503	0	2.95763	9.59864	19.5667	49.9343	3.22514	20.1838	0	20.0746	1.78743	1.98289	26.9604	12.915	35.0449	0.93531	1.23687	0.605025	0	6.54143	44.9843	0.742536	2.76146	58.3061	7.60193	8.05858	4.97912	6.99657	8.73543	177.735	90.1688	71.4235	105.521	23.9055	91.2607	36.3308	36.3362	12.4438	23.7522	44.7619
75	124	1101	547	1823	290	664	136	687	2636	364	8447
-11	35	41	303	193	35	4	10	167	87	169	1034
AFF	Mining, electricity, gas, water and waste	Manufacturing	Construction	Distribution; transport; accommodation and food	Information and communication	Financial and insurance activities	Real estate activities	Business service activities	Public administration; education; health	Other services and household activities	All industries
		0.419096	0.216292	0.289888	0	0.615232	0.495833	0.559192	0.219594	0.337395	0	0.137906	0.214019	0.409341	0.354756	0.155898	0.437584	0	0.464929	0.518174	0.527287	0.361955	0.362519	0.415176	0.0716972	0.391229	0.30838	0	0.300342	0.140638	0.283448	0.579066	0.397869	0.26276	0.348529	0.174481	0.164544	0.477427	0.478526	0.387556	0.361833	0.370391	0.249793	0.40101	0.302449	0.388218	0.474377	0.549213	0.463855
		23.6905	17.2767	6.41572	0	5.63933	0.920617	3.25763	6.87928	7.28197	0	4.14948	2.86955	14.1112	7.33743	3.7797	3.46934	0	6.8458	4.72245	5.31143	11.1289	4.44715	8.89391	9.44641	5.3026	5.93632	0	6.83141	3.20284	11.5907	36.0135	8.02769	3.35011	8.49913	5.17586	5.29665	5.05795	15.6603	15.4541	6.48947	7.66768	3.36495	9.48947	3.96276	3.66556	16.9757	13.8859	9.16188
[truncated: 82 more columns]

## Sheet: MODEL SOLUTION
A matrix
			1	2	3	4	5	6	7	8	9	10	11	12	13	14	15	16	17	18	19	20	21	22	23	24	25	26	27	28	29	30	31	32	33	34	35	36	37	38	39	40	41	42	43	44	45	46	47
1	Products of agriculture, hunting and related services		0.0708491	0.0269015	0	0	6.26478e-07	2.77857e-05	0	0.160649	0.0732463	0	0.294537	0.135261	0.015579	0.0368752	0.0971885	0.0120571	0	6.45555e-06	2.93619e-05	0.00283868	0.000336314	3.1961e-07	2.31434e-05	8.95075e-06	0.000390129	9.99183e-05	0	6.54754e-06	0.00700569	0.00165693	0.00218662	1.27288e-05	1.03578e-06	2.01003e-06	1.52265e-05	3.20701e-08	1.28743e-10	2.65043e-08	1.11728e-06	7.07719e-08	3.67335e-07	4.29665e-08	3.07592e-10	1.47598e-08	0	0	5.81571e-07
2	Products of forestry, logging and related services		5.33373e-05	0.198283	0	0	0	0	0	0	0	0	0	0	0	0	8.47195e-07	0	0	2.89318e-06	0	0	0.00623758	0	0	0	0	0	0	0	0	0	0	0	0	0	0	0	0	0	0	0	0	0	0	4.29759e-07	0	6.82077e-05	3.26644e-05
3	Fish and other fishing products; aquaculture products; support services to fishing		0	0	0.0340112	0	0	0	0	2.3534e-07	0.0296684	0	0	1.44048e-06	0	0	0	0	0	0	0	0	0	0	0	0	0	0	0	0	0	0	0	0	0	0	0	0	0	0	0	0	0	0	0	0	0	0	0
4	Coal and lignite		0	0	0	0	0	0	0	0	0	0	0	0	0	0	0	0	0	0	0	0	0	0	0	0	0	0	0	0	0	0	0	0	0	0	0	0	0	0	0	0	0	0	0	0	0	0	0
5	Extraction Of Crude Petroleum And Natural Gas & Mining Of Metal Ores		0	0	0	0	0.000994978	0	0.000243948	0	0	0	0	0	0	0	0	0	0	1.62873e-08	0	0	0	3.67017e-09	0	0.000302445	2.59154e-05	2.24423e-06	0	1.98655e-07	0	7.19118e-07	2.54419e-07	1.45436e-07	0	0	0	3.25854e-07	0	0	0	1.89176e-08	1.78707e-07	0	0	0	0	0	0
6	Other mining and quarrying products		0	0	0	0	4.51072e-09	0.00399068	0	2.88294e-10	9.66296e-09	0	0	2.48612e-07	0	2.03672e-05	0	0	0	9.18634e-06	4.47315e-06	1.37932e-05	1.74062e-05	2.37156e-05	1.42074e-06	3.10176e-06	0.000772963	0.000142493	0	0.000372052	8.03379e-06	0.000100559	2.0959e-05	1.90499e-05	0.00242989	0.00110502	7.0929e-07	9.19073e-07	6.26429e-05	9.87392e-06	6.69121e-05	1.4347e-05	1.68259e-06	7.58012e-07	1.50215e-07	1.07534e-06	7.63272e-06	6.47941e-07	0.00142804
7	Mining support services		0	0	0	0	0.00953025	0	0.00751043	0	0	0	0	0	0	0	0	0	0	0	0	0	0	0	0	0	0	0	0	0	0	0	0	0	0	0	0	3.12114e-06	0	0	0	0	0	0	0	0	0	0	0
8	Preserved meat and meat products		1.14994e-05	4.21887e-05	2.87665e-05	0	4.48808e-06	1.79121e-05	1.09167e-06	0.0115092	7.63649e-05	0	3.21322e-05	0.000271201	0.000845309	0.00111055	0.00201724	5.41648e-05	0	2.34878e-06	1.10917e-05	0.00308958	4.40798e-06	8.97429e-06	1.60291e-06	1.30348e-05	1.63643e-05	7.40945e-06	0	1.72741e-05	0.000222275	4.87501e-05	1.62312e-05	8.34793e-06	7.23331e-06	3.14004e-05	0.00019261	2.6591e-05	5.34434e-05	8.29105e-07	0.000143582	8.00951e-06	1.1068e-05	5.73702e-06	2.33859e-07	9.23133e-06	8.41112e-07	7.91135e-06	6.65501e-06
9	Processed and preserved fish, crustaceans, molluscs, fruit and vegetables		6.98458e-05	0	5.52307e-05	0	2.02038e-05	1.7498e-05	0.000119236	0.000345169	0.00748425	0	0.00199384	0.00153246	0.00211487	0.00166439	0.00183003	0.000698803	0	3.44033e-05	3.02654e-05	2.78481e-05	4.23954e-05	3.48658e-05	3.35311e-05	2.53604e-05	6.40298e-05	3.0816e-05	0	3.48528e-05	0.00033096	0.000131032	1.25802e-05	3.46427e-05	2.68607e-05	7.4895e-05	0.000317643	4.09196e-05	3.26445e-05	6.22676e-07	3.7586e-05	2.37111e-05	3.63224e-05	2.63731e-05	2.30049e-05	1.70889e-05	3.19794e-05	2.75108e-05	2.33774e-05
10	Vegetable and animal oils and fats		0	0	0	0	0	0	0	0	0	0	0	0	0	0	0	0	0	0	0	0	0	0	0	0	0	0	0	0	0	0	0	0	0	0	0	0	0	0	0	0	0	0	0	0	0	0	0
11	Dairy products		3.10787e-05	0	0	0	1.82808e-05	1.82243e-05	0.000125268	0.000206181	0.000678551	0	0.0101582	0.000420767	0.00302733	0.00203723	0.000251374	4.01836e-06	0	3.57926e-05	2.93525e-05	7.03733e-06	4.41848e-05	2.73993e-05	2.46137e-05	3.021e-05	2.73698e-05	2.99389e-05	0	3.43942e-05	0.000382547	5.63384e-05	3.41325e-06	2.12942e-05	2.80267e-05	3.27148e-05	0.000314196	3.23534e-05	2.76971e-05	4.07372e-07	1.60994e-05	1.6319e-05	1.22079e-05	1.18041e-05	2.41812e-05	9.04699e-06	3.21814e-05	4.167e-05	1.48184e-05
12	Grain mill products, starches and starch products		2.2163e-05	0	0.000554972	0	1.51635e-07	3.72527e-06	0	0.00378553	0.00198649	0	0.000602265	0.0183336	0.0156599	0.00162177	0.0304796	0.00570345	0	9.16213e-06	8.79563e-06	0.00040003	4.89204e-06	0.000991018	5.58944e-06	2.88862e-07	0.000127817	1.9679e-05	0	0	0.000279054	0.000211152	7.46696e-05	3.42384e-06	0	0	3.6848e-06	0	0	2.55836e-09	0	0	1.34102e-06	0	0	0	0	1.00644e-06	1.70624e-05
13	Bakery and farinaceous products		3.15801e-05	0	0	0	2.82456e-05	3.28229e-05	7.9432e-05	4.18092e-05	2.57912e-05	0	5.65772e-05	9.63325e-05	0.000648595	2.81482e-05	3.00865e-06	8.81613e-06	0	1.65305e-05	6.41979e-05	2.28337e-06	1.36306e-05	1.63439e-05	4.59655e-05	2.11367e-05	4.52932e-06	1.61769e-05	0	3.1264e-05	2.07851e-05	1.63171e-05	2.14505e-05	1.92564e-05	3.81153e-05	2.69984e-06	0.000385531	2.93229e-05	5.81647e-06	6.17438e-07	1.89717e-05	1.4942e-05	1.14456e-05	2.09473e-05	5.14402e-07	1.22049e-05	1.53058e-06	2.60867e-05	2.02622e-05
14	Other food products		0.000142139	0	0.000533886	0	0.000179291	2.49759e-06	0.000136007	0.00459625	0.00887963	0	0.00343135	0.0127551	0.0148632	0.0225701	0.00521094	0.00265875	0	0.000124098	0.000101893	0.000111103	7.43095e-05	8.99812e-05	0.000105837	2.98972e-05	0.000191948	1.91613e-05	0	8.16301e-05	0.00433363	0.000936693	9.1991e-05	4.52531e-05	0.00176353	0.000727326	0.000373398	0.000417696	2.80956e-05	4.86085e-06	9.60934e-05	7.55584e-05	5.31003e-05	6.4092e-05	1.1705e-06	7.69651e-07	2.67594e-06	6.43721e-05	4.0119e-05
15	Prepared animal feeds		0.0202059	0	0.0116857	0	0	0	0	0.00132804	1.92764e-05	0	8.26748e-06	3.10783e-05	7.92956e-05	5.79173e-06	0.00100799	3.45299e-06	0	0	0	2.59695e-05	0	0	0	0	3.76852e-06	4.04674e-07	0	0	0	5.26081e-06	0	9.92037e-08	0	0	0	0	0	0	0	0	0	0	0	0	0	0	0
16	Alcoholic beverages & Tobacco products		8.68793e-06	0	0	0	0	6.08463e-08	0	2.95349e-06	1.51229e-05	0	5.86867e-06	0.00029556	4.44239e-06	7.21871e-05	0.000539499	1.08717e-07	0	0	0	6.38497e-06	0	0	3.76088e-07	0	2.29132e-06	3.41951e-07	0	0	1.28873e-05	4.87357e-06	7.63703e-08	5.88746e-08	0	0	0	0	0	0	0	0	0	2.60494e-09	1.41617e-08	0	0	0	0
17	Soft drinks		0	0	0	0	0	0	0	0	0	0	0	0	0	0	0	0	0	0	0	0	0	0	0	0	0	0	0	0	0	0	0	0	0	0	0	0	0	0	0	0	0	0	0	0	0	0	0
18	Textiles		0.000942959	0	0.00165592	0	1.85543e-07	0	0	0	0	0	0	1.32358e-07	0	3.19728e-07	0	0	0	0.02245	0.0446522	0.00635451	7.4114e-05	0.00011635	1.12119e-05	0	1.71743e-06	7.45039e-05	0	7.72629e-08	0.000378595	3.27409e-05	5.93669e-06	1.75889e-05	0.000311012	0.000238224	4.70516e-06	6.32944e-06	8.24426e-05	2.46571e-05	2.97355e-05	3.23746e-06	3.14078e-05	0.00127298	7.35108e-05	7.06441e-06	1.04157e-05	0.00593428	0.00153371
19	Wearing apparel		0	0	0	0	4.26783e-06	0	1.04638e-06	0	0	0	0	0	0	0	0	0	0	0	0	0	0	0	0	1.52982e-06	0	0	0	0	0	0	0	0	0	0	0	1.39771e-09	0	0	0	0	0	0	0	0	0	0	0
20	Leather and related products		0	0	4.8474e-05	0	0	0	0	0	0	0	0	0	0	1.40894e-09	0	0	0	2.98829e-08	2.11726e-08	6.07131e-08	3.13486e-08	5.33504e-09	9.38895e-09	0	2.67339e-09	1.60309e-08	0	1.87422e-10	1.13961e-08	1.3422e-07	5.91876e-08	9.56673e-08	3.55621e-10	3.19667e-08	2.95251e-10	3.01553e-08	4.3921e-07	4.36239e-08	3.23697e-07	7.15519e-08	4.14144e-08	7.13259e-09	3.45208e-08	3.71806e-06	7.3815e-08	5.28778e-08	6.56752e-06
21	Wood and of products of wood and cork, except furniture; articles of straw and plaiting materials		0.000233732	0.000321766	0	0	6.80601e-05	0.000273037	9.23559e-05	0.000329187	1.36585e-05	0	0.00037735	8.05838e-05	9.83494e-05	0.000145369	0.000179005	7.34157e-05	0	8.92487e-05	1.18125e-05	0.000109828	0.0679091	0.000336547	6.97593e-05	1.86108e-05	0.000180116	0.000487039	0	0.00064234	4.70973e-05	0.000136085	6.96198e-05	4.26511e-05	0.00249054	0.000105474	0.000103261	0.000170419	0.000490983	0.00124694	0.000343164	0.000508347	0.000308441	0.00110884	0.00625474	0.00019215	9.97232e-06	0.023476	0.00139537
22	Paper and paper products		0.00107586	7.408e-05	0.000202047	0	7.55855e-08	1.70673e-05	0	0.00152305	0.00243739	0	0.00105623	0.00525857	0.00237156	0.00246077	0.00120236	0.00234202	0	0.000875627	0.000622016	0.00113714	0.000926891	0.006198	0.00815603	3.54395e-05	0.000185432	0.000171138	0	3.38242e-05	0.0031833	0.00122273	0.000470295	0.00145927	0.000858401	0.00154578	9.41103e-05	0.000103244	0.000149357	0.000321008	0.000300223	0.000578135	1.96628e-05	8.34572e-05	8.63118e-05	7.37944e-05	1.39673e-05	0.000930736	0.00107916
23	Printing and recording services		0.000244203	0.00195248	0	0	3.09625e-06	0.000103629	0	0.000176249	8.06289e-05	0	7.53435e-05	7.32783e-05	0.000182747	0.000252294	0.000122458	0.00032678	0	0.000341168	0.000253242	3.02615e-05	0.000212855	0.00490838	0.0427515	0.000138096	0.000255961	0.000663065	0	0.000402306	0.000284805	0.000287119	0.000741217	0.000558508	4.51517e-06	0.000617431	7.97261e-05	0.000248723	5.63297e-05	0.000146409	0.00016225	0.000320783	0.000387499	0.000174554	0.000410381	0.000387044	0.000217848	0.000230323	0.00373463
24	Coke and refined petroleum products		0	0	0	0	0	0	0	0	0	0	0	0	0	0	0	0	0	0	0	0	0	0	0	0	0	0	0	0	0	0	0	0	0	0	0	0	0	0	0	0	0	0	0	0	0	0	0
25	Industrial gases, inorganics and fertilisers (all inorganic chemicals) - 20.11/13/15		0.000300116	4.93478e-05	3.3648e-05	0	2.08345e-05	5.48932e-08	5.10766e-06	5.3641e-08	3.01593e-07	0	0	2.2876e-06	1.6904e-05	1.67469e-06	1.81235e-07	5.51824e-06	0	2.38201e-05	5.49848e-07	8.60989e-05	5.44379e-07	8.75165e-05	2.15017e-08	0.000108771	0.000683011	0.00286137	0	0.000908092	0.000152474	0.000255285	5.34775e-05	7.0024e-05	6.52731e-05	4.84163e-05	1.18152e-05	6.07852e-08	2.86765e-06	1.2334e-05	1.50398e-05	4.58776e-07	2.32724e-06	1.3581e-06	4.32874e-08	3.14712e-06	8.50727e-07	3.55971e-07	7.37936e-06
26	Petrochemicals - 20.14/16/17/60		4.45181e-07	0	0	0	1.52292e-09	4.45406e-10	0	3.43371e-09	4.77261e-08	0	0	2.28401e-06	1.14587e-06	1.72671e-07	1.04817e-08	5.52699e-07	0	9.57322e-07	4.27982e-07	3.4537e-05	7.65719e-06	5.05954e-05	3.98015e-07	8.83937e-06	8.50732e-05	0.000234981	0	0.0001174	2.20222e-05	3.1078e-06	4.79296e-06	0.000185483	4.28445e-05	0.000107054	2.9636e-05	1.99476e-07	6.79269e-06	4.44949e-06	5.93654e-06	7.70161e-05	3.11447e-06	4.69275e-05	2.72503e-05	5.63283e-06	9.23911e-07	3.00371e-05	1.71778e-05
27	Dyestuffs, agro-chemicals - 20.12/20		0	0	0	0	0	0	0	0	0	0	0	0	0	0	0	0	0	0	0	0	0	0	0	0	0	0	0	0	0	0	0	0	0	0	0	0	0	0	0	0	0	0	0	0	0	0	0
28	Paints, varnishes and similar coatings, printing ink and mastics		0.000225149	0	0	0	8.36356e-08	0	0	0	0	0	0	0	0	5.39272e-07	3.5068e-07	0	0	5.72624e-05	9.84219e-06	5.32817e-05	0.00164268	0.00286424	0.00510414	0	9.21438e-07	2.17495e-06	0	0.0019774	2.7894e-05	1.95533e-05	2.87041e-06	7.17283e-05	0.000257833	0.000362091	3.55645e-05	1.11373e-05	0.000121407	0.0016856	0.000240573	0.000559929	0.000585381	0.00135111	0.00194471	0.000234231	7.4016e-05	0.00112923	0.000739301
29	Soap and detergents, cleaning and polishing preparations, perfumes and toilet preparations		0.000189239	0.000431093	0	0	2.23275e-08	0	0	9.80011e-05	6.48692e-05	0	0.000419597	1.7876e-05	0.000256579	0.0001342	6.94819e-06	4.84094e-05	0	1.42022e-05	9.8393e-07	7.39617e-05	9.12704e-07	1.02625e-05	1.67086e-05	0	9.70082e-05	1.12259e-06	0	0	0.0139182	3.41819e-06	9.70914e-05	0	0	0	5.42231e-07	0	0	0	2.25239e-05	0	2.16192e-08	9.8746e-08	5.36833e-07	0	0	0	3.27768e-05
30	Other chemical products		6.67902e-09	2.48295e-05	0	0	1.10138e-09	4.24918e-09	0	1.74209e-08	2.37779e-07	0	9.79059e-08	2.58298e-07	2.95463e-10	7.65208e-08	1.07672e-05	2.76365e-06	0	1.35429e-07	1.28666e-07	2.10365e-05	8.75468e-06	3.66155e-06	1.2409e-05	0	3.49884e-07	1.15977e-06	0	4.83621e-07	2.09194e-07	1.77356e-05	3.46794e-08	9.22976e-08	7.66228e-08	1.65403e-07	2.91678e-06	5.08498e-09	1.29637e-05	7.79641e-09	2.18474e-07	2.46168e-08	2.91143e-08	1.95939e-08	4.62097e-08	5.08886e-09	4.73425e-09	3.91101e-06	3.45146e-06
31	Basic pharmaceutical products and pharmaceutical preparations		9.86329e-05	0	0	0	6.02523e-09	1.64471e-08	0	6.93243e-07	9.4549e-06	0	3.92778e-06	8.30016e-05	9.6521e-07	2.75158e-06	0.000439	1.59413e-08	0	4.07821e-06	1.47099e-06	6.48669e-06	1.09168e-06	3.05227e-07	2.28982e-07	7.93969e-06	2.60234e-06	2.24574e-07	0	0	0.000191611	2.49935e-06	0.00148766	2.7927e-06	0	0	1.46416e-07	0	0	5.51489e-08	9.63945e-08	0	1.1781e-07	0	0	0	0	0	1.40273e-07
32	Rubber and plastic products		0.00126164	0.000160686	0.00394432	0	1.57529e-06	0.00020572	0	0.00385576	0.00515463	0	0.00573401	0.00146741	0.00419842	0.00193852	0.00129336	3.19593e-05	0	7.75687e-05	8.42301e-05	0.00113688	0.00186429	3.98534e-05	8.04021e-05	6.12161e-05	0.000159271	0.000292931	0	0.00300906	0.0115351	0.00422291	0.000206177	0.00492806	0.00139516	9.39514e-05	0.00015807	0.000257221	0.000617187	0.00110769	0.00139653	0.0011574	0.00205448	0.00607824	0.00590847	0.000261189	0.000304834	0.00484036	0.00210367
33	Cement, lime, plaster and articles of concrete, cement and plaster		0.000498212	0	0	0	2.92659e-05	0.00390058	7.10151e-06	0	0	0	0	4.03854e-08	0	2.88676e-05	0	0	0	2.55505e-07	1.33785e-05	4.52536e-07	2.11533e-05	1.00888e-05	1.12024e-05	1.02298e-06	7.95209e-05	1.51561e-05	0	5.54089e-05	7.43024e-05	0.000128257	1.57551e-06	3.81171e-06	0.0153237	0.000581409	0.000332278	0.000343247	3.78047e-05	4.28727e-05	1.60424e-06	1.17344e-08	7.38055e-06	4.0436e-07	9.34239e-08	1.01683e-06	6.23417e-06	7.20857e-06	1.03021e-05
34	Glass, refractory, clay, other porcelain and ceramic, stone and abrasive products - 23.1-4/7-9		0.000397656	0	0	0	8.00551e-06	0.000752328	1.79942e-06	4.09588e-05	0.000864253	0	0.000534356	4.30721e-05	2.15382e-05	0.00136561	3.13762e-07	0.00592519	0	6.60299e-06	3.11162e-05	4.46985e-05	0.00142084	1.22999e-05	3.11969e-05	1.6071e-05	0.000124539	0.000426105	0	0.000251172	0.00140591	0.000141943	3.57281e-05	0.00113629	0.0026711	0.000448336	0.000782432	0.00173035	0.000339899	0.000228942	0.00147444	0.000911285	1.62781e-05	0.000267936	0.000427406	4.09876e-06	2.32864e-05	7.02057e-05	0.000276937
35	Basic iron and steel		1.11304e-05	0	0	0	0.000215698	7.80428e-05	5.28841e-05	8.83434e-06	1.65691e-05	0	1.78233e-05	2.64335e-05	9.8448e-07	1.15486e-06	7.01168e-07	3.20984e-08	0	7.34209e-05	1.68354e-07	0.000200789	0.000141842	1.32354e-06	2.83203e-05	5.10563e-05	5.95642e-06	8.09062e-06	0	3.30551e-05	8.90112e-06	5.37493e-05	2.37286e-05	7.35727e-05	8.22662e-05	4.2033e-06	0.0150336	2.61063e-05	0.000425662	0.00722838	0.000583816	0.00106352	0.00306303	0.00215323	0.0009261	8.30563e-05	0.000101435	0.00352117	0.000535296
36	Other basic metals and casting		0.000230071	0	0	0	1.45118e-05	0	3.54533e-06	5.98068e-07	5.62796e-05	0	2.75454e-07	5.31785e-07	2.57843e-07	2.07983e-05	1.04235e-07	1.52646e-05	0	2.09705e-05	5.06273e-06	4.07105e-05	2.99172e-05	5.71342e-06	4.95345e-06	4.86055e-06	6.37358e-05	0.00013373	0	4.58198e-05	1.92373e-05	7.89042e-05	4.15499e-05	2.18317e-05	0.000221812	0.000305199	3.48499e-05	0.00329576	0.000581527	0.000566985	0.000616526	0.00132688	0.00274313	0.00103309	0.000399832	0.000262208	5.12259e-05	0.000247558	0.00126029
37	Weapons and ammunition		0	0	0	0	3.18635e-05	2.56178e-05	7.81226e-06	0	0	0	0	5.3312e-08	0	1.28981e-07	0	0	0	3.46948e-07	5.2096e-08	3.622e-06	7.54608e-07	3.05565e-07	4.15934e-07	0	5.52812e-07	7.43441e-07	0	7.71227e-07	2.49669e-07	6.41141e-05	3.87151e-09	6.59616e-05	8.51043e-07	4.03278e-08	1.3614e-06	2.48821e-07	0.0161024	4.97373e-05	1.12591e-06	1.31794e-07	4.88449e-05	3.16868e-08	5.37347e-07	8.63677e-08	0.000194731	6.34502e-07	2.4809e-06
38	Fabricated metal products, excl. machinery and equipment and weapons & ammunition - 25.1-3/25.5-9		0.00388558	0.00103145	0.0021099	0	0.00968853	0.00207956	0.00819962	0.00249659	0.00588699	0	0.00336861	0.000973784	0.0046649	0.00663951	0.014603	0.024911	0	0.00207049	0.00138208	0.00691615	0.0116773	0.0004663	0.00404488	0.00354875	0.00058803	0.00122018	0	0.00955729	0.01616	0.00563313	0.00212026	0.0118691	0.00894215	0.00930821	0.00615388	0.0093244	0.0145982	0.0453255	0.0142636	0.03019	0.0463229	0.033368	0.0330909	0.0509143	0.00195959	0.0125129	0.0139398
39	Computer, electronic and optical products		7.8416e-05	0.000984012	0.000838691	0	9.29548e-08	0.00036548	0	0.000110697	9.4577e-06	0	7.42124e-05	0.000119474	0.000150256	0.000128182	0.000115062	0.000137438	0	0.000296707	0.000247793	5.69614e-05	0.00032749	0.000183197	9.46787e-05	2.16437e-05	0.000454546	0.00064503	0	2.50243e-05	0.000171935	0.00196179	0.000346266	0.000213608	0.000292869	0.000169879	0.00116115	0.000783756	0.00699233	0.000206833	0.0326261	0.00478615	5.34011e-05	4.7754e-05	0.00219681	4.45336e-05	0.000419692	0.000200483	0.00437612
40	Electrical equipment		0.000772247	0	0	0	0.000667839	6.9415e-05	0.000163703	2.38039e-05	4.501e-05	0	4.7562e-05	1.95947e-06	7.64944e-05	2.41591e-06	1.81272e-06	0.000109424	0	6.11082e-05	2.68055e-05	0.000342578	0.000156182	5.64161e-06	1.42407e-05	1.31925e-05	1.15713e-05	3.07309e-05	0	4.22221e-05	6.72917e-05	0.000369386	0.000103298	0.000100623	0.000110127	0.000140449	0.00016586	1.54596e-05	0.00351084	0.000165103	0.0090864	0.0162931	0.00223998	0.00174775	0.00487227	3.62315e-05	0.00124036	0.000101789	0.00594436
41	Machinery and equipment n.e.c.		0.000224073	0.000462617	0.000210292	0	0.000314725	0.000850654	7.71438e-05	0.00112356	0.000546537	0	0.000573739	0.000684318	0.000914061	0.000686675	0.000517825	0.000622177	0	3.07591e-05	0.000259013	5.14218e-05	0.00108294	0.00129651	0.00133027	0.000200897	0.000124043	0.000219184	0	0.000559406	0.000164729	0.000239673	0.000190252	4.06718e-07	0.00101014	0.00097059	0.0033687	0.00118351	0.00134209	3.03911e-05	0.00107628	0.00289694	0.00397346	3.73831e-05	0.00619243	4.93374e-05	0.00024787	0.000904562	0.000684601
42	Motor vehicles, trailers and semi-trailers		8.94922e-05	0.000555252	0	0	1.03029e-07	0.000342657	2.37523e-05	6.26337e-05	2.45422e-05	0	0.000162559	4.56515e-05	0.000103755	2.84235e-05	9.22774e-05	0.000174497	0	0.000122388	6.37296e-05	1.23718e-05	0.000178886	7.54423e-05	4.29579e-05	6.25229e-06	7.78882e-05	6.78899e-05	0	4.16372e-05	8.6345e-06	3.23891e-05	1.50827e-05	2.53187e-05	0.000283593	5.4615e-05	0.000267872	0.000264161	0.0002113	2.60415e-05	0.000267343	0.000425414	6.6286e-05	0.00228268	7.6537e-05	1.9746e-06	0.000110937	0.000400611	0.000162227
43	Ships and boats		0	0	0.00406928	0	0	0	0.000864074	0	0	0	0	0	0	0	0	0	0	1.22663e-05	1.27494e-05	0	2.81917e-05	0	0	0	0	0	0	0	0	0	0	2.82127e-05	0	1.47428e-05	0	0	0	0	1.1746e-05	5.69891e-06	0	0	0.02785	0	0	0	3.54064e-05
44	Air and spacecraft and related machinery		9.36241e-06	0	0	0	0.00017055	0	0.000284497	0	0	0	0	0	0	3.30701e-09	0	0	0	7.48169e-08	1.0098e-07	3.24727e-07	1.19213e-06	6.02953e-08	5.37061e-07	2.56318e-07	1.53363e-06	6.67476e-06	0	8.79038e-09	3.01837e-08	5.94228e-06	1.27122e-07	1.31408e-06	5.58728e-10	4.90535e-08	2.18279e-07	8.56113e-06	5.81326e-05	6.42893e-06	9.07687e-06	2.88863e-06	2.2597e-05	1.63314e-06	1.409e-05	0.001409	2.02273e-05	0.000128629	2.38273e-06
45	Other transport equipment - 30.2/4/9		2.80209e-05	0.00181992	0	0	6.73111e-08	0	0	0	0	0	0	0	0	0	0	0	0	1.63968e-05	2.9862e-06	7.38397e-07	3.34712e-05	1.63027e-07	1.98221e-06	0	6.2345e-08	2.41191e-06	0	1.46483e-06	1.8218e-05	5.6009e-06	6.44854e-07	3.48072e-06	3.65127e-08	1.73125e-07	4.21552e-06	6.9737e-07	0.00272976	3.66491e-05	0.000420651	3.80778e-06	3.0716e-05	6.3121e-06	2.29446e-07	1.34996e-07	0.0391382	2.89753e-07	4.87158e-05
46	Furniture		2.61681e-07	0.000972807	0.000165828	0	1.34402e-11	5.26631e-08	0	3.73347e-05	3.65918e-05	0	3.63264e-05	5.68276e-05	5.94538e-05	7.03058e-05	2.89139e-06	5.43622e-05	0	8.84449e-06	5.67942e-05	3.24742e-05	0.000161389	3.27134e-05	3.66058e-05	1.43913e-06	0.000156956	5.61291e-05	0	0.000103362	6.28891e-05	0.000218964	5.52913e-05	4.20869e-05	0.000157588	0.000185564	1.87244e-07	3.52413e-07	7.96661e-05	1.77661e-05	6.98832e-05	3.99548e-05	2.63629e-05	3.91884e-05	0.000198828	5.76456e-05	5.8037e-06	0.00967262	0.000104241
47	Other manufactured goods		0.000194825	0.000494993	0.000225009	0	1.20804e-07	0.000140127	0	1.59559e-05	0.000101269	0	0.000123367	0.000391207	0.000159129	0.000157398	0.000144112	0.0002208	0	1.90767e-05	0.000236605	0.000285578	0.000359883	0.000518536	0.00429276	4.9362e-05	0.000282506	0.000340184	0	1.12842e-05	3.26779e-05	0.000203387	8.7021e-06	4.27429e-05	0.000109782	0.000450101	3.39672e-06	3.44287e-06	4.13655e-05	7.13427e-06	0.000191419	0.000261888	0.000241349	0.000422681	0.000835803	0.000263723	0.00010301	0.000283188	0.000374418
48	Repair and maintenance of ships and boats		0	0	0.0261594	0	0.00466462	0	0.0131789	0	0	0	0	2.97127e-08	0	1.15478e-08	0	0	0	8.40637e-06	8.16247e-06	1.62106e-06	2.76758e-05	2.89452e-07	1.25582e-07	0	2.71033e-08	3.33522e-07	0	7.85409e-07	1.43441e-07	3.78914e-07	1.0284e-07	4.55576e-05	2.14475e-07	9.23816e-06	2.75065e-07	1.65513e-06	1.73657e-06	1.86948e-05	8.12534e-06	3.72946e-06	5.8331e-05	6.6609e-11	0.0191832	3.60951e-08	0	0	4.19623e-05
49	Repair and maintenance of aircraft and spacecraft		4.94209e-05	0	0	0	0.00143659	0	0.00252998	0	0	0	0	0	0	0	0	0	0	2.28614e-06	0	0	0	0	1.15125e-05	0	0	0	0	0	0	0.000321664	0	4.34012e-05	0	0	5.55026e-06	0.000307108	0.0025397	0.000225028	0.00023313	0.000107121	0.00142976	8.80645e-05	0.000459808	0.0551152	0.000681144	0.000716418	7.36554e-05
50	Rest of repair; Installation - 33.11-14/17/19/20		0.000322689	0.00129139	0.000880537	0	0.00138608	0.000993101	0.00163101	0.000686537	0.000594457	0	0.000810487	0.000319247	0.000814278	0.000745987	0.000330752	0.00104604	0	0.000583762	0.000554176	0.000336753	0.002534	0.000429611	0.000234889	0.000295248	0.000710864	0.000774369	0	0.000822156	0.000524732	0.000362501	0.000161631	0.00209105	0.00133266	0.00122344	0.00192856	0.00150958	0.00382176	0.00163694	0.00230051	0.00746361	0.00727467	0.00480022	0.00616926	0.00308058	0.036139	0.00143411	0.00242281
51	Electricity, transmission and distribution		0.000879648	0.000430667	0.00309966	0	0.000172442	0.00148236	0.000233492	0.00083778	0.000670242	0	0.000752613	0.00113733	0.000819762	0.000691255	0.000717729	0.00106857	0	0.000717212	0.000386053	0.000271901	0.000808607	0.00310728	0.000640479	0.00128103	0.001638	0.000957239	0	0.000425011	0.00067862	0.000745307	0.000516153	0.00112232	0.00266089	0.00230366	0.00181596	0.00206744	0.000477517	0.00063578	0.000448792	0.000382	0.00101279	0.000547836	0.0024423	0.000553267	0.000663527	0.000554745	0.000534903
52	Gas; distribution of gaseous fuels through mains; steam and air conditioning supply		0.000513874	0.00110945	0.0080187	0	0.00223286	0.00230803	0.00848257	0.00327695	0.00812987	0	0.00413197	0.00651889	0.00508684	0.00849722	0.00187072	0.00579655	0	0.00434395	0.00158542	0.00277832	0.00247063	0.0100924	0.000858812	0.00249959	0.00748475	0.00498831	0	0.00336728	0.00279306	0.00261524	0.000987576	0.00488601	0.0183521	0.02762	0.00914408	0.00390631	0.0010537	0.00453306	0.0014978	0.00268387	0.00378339	0.00159038	0.00106933	0.000450051	0.000472847	0.000917555	0.00128731
53	Natural water; water treatment and supply services		0.00291514	0.000834137	0.00056876	0	0.000205411	0.00159312	0.00103163	0.00038939	0.00389332	0	0.00308367	0.00109346	0.00201792	0.00340052	0.000760714	0.00409134	0	0.00228227	0.000397362	0.000890528	0.00120392	0.00239889	0.000764407	0.00102087	0.00272237	0.00214584	0	0.00237962	0.00214927	0.001526	0.000930813	0.00134902	0.00178799	0.00309886	0.00139	0.00325247	0.000458816	0.000570122	0.00061893	0.000565435	0.000531568	0.00077701	0.00077113	0.00031732	0.00031832	0.00256582	0.00085509
54	Sewerage services; sewage sludge		3.7677e-05	0	0.000849105	0	5.85496e-05	8.81079e-05	1.43213e-05	0.00051154	0.000237233	0	0.000366137	8.93418e-05	0.000273522	0.000183288	0.000218474	0.000140261	0	0.000262267	0.000103625	2.59545e-05	7.39044e-05	0.000414235	5.43126e-05	5.14067e-05	0.000472034	0.000555523	0	0.000172317	0.000118835	0.000190321	0.000102953	0.000113385	0.000136561	0.00015824	5.37783e-05	0.000105116	2.17337e-05	7.01206e-05	8.5529e-05	4.10659e-05	3.74681e-05	4.52845e-05	0.000116483	8.71786e-05	1.3653e-05	6.69059e-05	5.99189e-05
55	Waste collection, treatment and disposal services; materials recovery services		0.00024962	0	0.00487547	0	0.000232634	0.000350076	5.69292e-05	0.00197368	0.00169683	0	0.000979678	0.000293959	0.00114496	0.00107738	0.000743541	0.000557344	0	0.000814158	0.00603068	0.00109243	0.000491318	0.00140199	0.000484251	0.000196666	0.00135294	0.00138717	0	0.00110667	0.000806676	0.000154558	0.000467767	3.63372e-05	0.000804103	0.00213242	0.0193493	2.00918e-06	5.72605e-05	0.000345391	0.000195825	0.000363147	0.000297711	0.000329901	0.000765235	9.52197e-05	2.43885e-05	0.000716776	0.000673542
56	Remediation services and other waste management services		0	0	0	0	0	0	0	0	0	0	0	0	0	3.8201e-09	0	0	0	4.41677e-07	1.01216e-07	3.25073e-08	1.19941e-07	4.88683e-05	1.13155e-10	0	0	0	0	0	1.83054e-07	0	0	0	0	0	0	0	0	0	0	0	0	0	0	0	0	4.96291e-08	8.41376e-07
57	Construction		0.0145056	0.00623306	0.0297503	0	0.0181005	0.00372692	0.0262921	0.000151506	0.000271507	0	0.000816814	0.00261052	0.00475626	0.00481134	0.000991723	0.00410631	0	0.00421689	0.00485458	0.0090121	0.00419479	0.00466186	0.00836034	0.00537064	0.00386345	0.00713801	0	0.00505809	0.00250382	0.00132851	0.00180368	0.00340616	0.00684029	0.00592335	0.00359259	0.00291177	0.00190379	0.00106671	0.000728056	0.00164482	0.00356349	0.00180004	0.00898509	0.00770661	0.00400518	0.00756088	0.00569093
58	Wholesale and retail trade and repair services of motor vehicles and motorcycles		0.0208529	0.0198558	0.00475685	0	0.000949498	0.00216593	0.00161566	0.00631858	0.0070808	0	0.00907236	0.00751882	0.00671905	0.00537443	0.00360952	0.002487	0	0.00382785	0.00199901	0.00309549	0.00440438	0.00650596	0.00540564	0.00112236	0.0016476	0.00165478	0	0.00569302	0.0453079	0.00708478	0.00224327	0.0170922	0.00458321	0.00344595	0.00481137	0.00387733	0.00788298	0.00614895	0.00584562	0.00662909	0.0125754	0.0452187	0.00733725	0.00101801	0.0313945	0.00835045	0.00715323
59	Wholesale trade services, except of motor vehicles and motorcycles		0.0103306	0.0139884	0.00678263	0	0.00191798	0.00653567	0.00251704	0.0138822	0.0133853	0	0.0147558	0.0188648	0.00943263	0.0125146	0.0199163	0.010994	0	0.0178417	0.00981014	0.00974787	0.0072906	0.0155044	0.0127986	0.00329437	0.0239922	0.0344773	0	0.024185	0.0310053	0.0176082	0.00779876	0.0135547	0.0132899	0.0162365	0.0306919	0.0200944	0.00836847	0.0187372	0.0153813	0.0210484	0.0193336	0.0176956	0.0106643	0.00957354	0.00312538	0.0096298	0.0131791
60	Retail trade services, except of motor vehicles and motorcycles		0	0	0	0	0	0	0	0	0	0	0	0	0	0	0	0	0	0	0	0	0	0	0	0	0	0	0	0	0	0	0	0	0	0	0	0	0	0	0	0	0	0	0	0	0	0	0
61	Rail transport services		1.85928e-05	0	0.00363147	0	0.00154255	0.00052156	0.00105282	0.000115876	7.26741e-06	0	0.000120739	0.000497197	0.000249854	0.00012485	9.08715e-06	0.000228525	0	0.000341477	0.000399905	2.87589e-05	1.03656e-05	9.35035e-05	8.76205e-05	7.13547e-05	0.000238973	0.000261981	0	0.00033095	0.000169295	0.000102094	5.13254e-05	0.000104627	0.000801712	0.00033234	1.19025e-05	2.23395e-06	0.000253877	9.18983e-05	1.73291e-05	0.000266673	0.000116132	0.000168569	0.000448296	0.000158373	0.000597436	0.000311952	7.26477e-05
62	Land transport services and transport services via pipelines, excluding rail transport		0.000986443	0.00824711	0	0	0.000174333	0.0270235	0.000457535	0.00802622	0.00866377	0	0.0129678	0.0161049	0.0093551	0.00376848	0.010329	0.00997019	0	0.0019862	0.00502871	0.0043658	0.00969047	0.00695574	0.00849935	0.00113406	0.00582968	0.00459121	0	0.010502	0.00661072	0.00482122	0.000462675	0.00216312	0.0251042	0.0163403	0.00631706	0.000999391	0.000682843	0.00318769	0.0022807	0.00339092	0.00104598	0.000557591	0.000860856	0.000527576	0.00120973	0.00600683	0.00100163
63	Water transport services		0	0	0.00283243	0	0.00146231	0.000338945	0.00141082	6.38452e-06	9.44328e-06	0	9.57787e-05	0.000143586	4.15715e-05	0.000208453	1.1037e-07	0.000498127	0	4.92708e-06	4.26531e-05	5.01532e-06	5.43216e-06	0.000121648	0.000595188	7.41891e-05	2.06227e-05	4.32352e-05	0	1.07926e-06	4.14761e-05	1.67936e-05	2.10602e-05	4.7028e-05	6.5689e-06	0.000176908	0.000247974	4.13985e-05	5.12819e-05	6.79485e-05	9.71212e-05	4.56519e-06	5.21236e-05	0.000102608	4.39461e-07	3.44028e-07	0.000579143	2.36406e-06	0.000258374
64	Air transport services		0	0	0	0	0	1.65704e-05	0	2.74286e-08	4.04278e-08	0	1.13538e-05	1.77167e-07	9.00467e-06	8.25496e-08	0	8.69699e-06	0	7.14338e-08	2.21101e-08	8.32754e-08	1.07716e-07	2.56749e-09	8.70575e-08	8.86542e-06	3.25903e-07	3.54e-08	0	4.4926e-08	6.20723e-08	1.54213e-07	7.19207e-08	6.82514e-08	3.08879e-07	2.50806e-07	9.04892e-09	1.17954e-08	3.25491e-06	1.12025e-07	3.46941e-07	8.47412e-08	2.93969e-06	1.88804e-08	4.0104e-06	5.04332e-09	8.3998e-05	0	7.3661e-06
65	Warehousing and support services for transportation		0.00013329	0.000209694	0.00257366	0	0.00013666	0.00031182	0.000272002	0.000156832	0.000198051	0	0.000373912	0.00047849	0.000430219	0.00041695	0.00028876	0.000678	0	0.000236969	0.00201287	0.000929564	0.000196938	0.000184084	0.00136862	0.000103947	0.000240673	0.00023542	0	0.00113104	0.000780369	0.00146794	0.000981432	0.000297017	0.000419489	0.000746205	0.000867776	0.00027231	0.000319417	0.000299431	0.000349442	0.000441504	0.000446475	0.000477738	0.000314639	0.000972959	0.000275203	0.000305924	0.000353878
66	Postal and courier services		0.000565139	0.00124451	0	0	0.00115188	0.000264626	0.00164551	0.000484398	0.000990461	0	0.000951158	0.00233159	0.000520868	0.00715761	0.000853042	0.002969	0	0.000480352	0.000898693	0.00114758	0.000680893	0.00191232	0.000721933	0.000888433	0.00125222	0.0026891	0	0.00135157	0.00776475	0.0010611	0.00498763	0.000278549	0.00321345	0.00101498	0.00117646	0.00172624	0.000211635	0.000789575	0.000104377	0.000466892	0.000417425	0.000519269	0.000243368	0.000594103	0.000474687	0.000542013	0.000284256
67	Accommodation services		2.55753e-05	0	0	0	0	0	0	6.02774e-10	7.59895e-05	0	0	2.85669e-08	0	1.20857e-08	0	0	0	2.92173e-07	9.15638e-09	1.27599e-06	3.44368e-07	1.63883e-07	1.49478e-07	0.000106595	1.01108e-07	3.05409e-07	0	8.42218e-07	2.30162e-07	1.70161e-06	2.60446e-07	3.37333e-05	2.0626e-07	9.70048e-08	3.30815e-05	3.58577e-05	1.14992e-05	9.14015e-07	2.77797e-05	2.71296e-05	5.3605e-05	3.79751e-05	7.59086e-07	4.429e-05	1.03818e-06	9.51551e-07	2.52174e-06
68	Food and beverage serving services		0.000163062	0	0.00122494	0	0.000616473	2.02752e-07	0.000151078	0.00216511	0.000136451	0	0.000415093	0.000844491	0.000776016	0.00149755	0.000451382	0.000457031	0	7.21806e-06	0.000327509	0.000421118	4.70492e-06	0.000233746	9.6452e-05	0.000362399	0.000222387	0.000170402	0	0.00036562	0.000729457	0.000253424	3.50509e-05	0.000207942	7.45793e-05	9.62857e-05	0.000688867	0.000172426	0.000726835	2.29799e-05	0.00319322	0.000466828	0.000332407	0.00018481	0.000667205	0.000217295	0.000327223	7.57356e-05	0.000126147
69	Publishing services		4.579e-07	0.00170226	0	0	1.95099e-07	6.04656e-05	0	0.000136118	2.74815e-05	0	0.000173182	0.000321355	0.000407182	0.000472842	0.000200144	0.000632396	0	0.000320342	0.000473609	0.000285953	0.000188522	0.000699018	0.000427121	0.000119997	0.000239222	0.000262898	0	3.4053e-05	0.00087419	0.000946424	0.00135289	0.000247374	0.000325951	0.000885454	0.000111454	0.000254189	0.000139987	0.000301052	9.8543e-05	0.000374016	0.000405747	0.000301479	0.000131239	0.000438859	4.35761e-05	0.000270217	0.000630822
70	Motion Picture, Video & TV Programme Production, Sound Recording & Music Publishing services & Programming And Broadcasting services		0	0	0	0	1.55544e-10	0	0	0	0	0	0	0	0	0	0	0	0	8.16501e-07	6.0974e-09	7.2961e-09	6.15956e-07	2.85126e-05	0.000294704	0	0	0	0	0	0	0	0	2.42725e-06	0	0	8.76778e-10	0	0	0	5.06675e-07	0	3.52771e-07	1.37373e-08	7.4683e-08	0	0	0	2.26881e-05
71	Telecommunications services		0.00288779	0.00106484	0.00145214	0	0.000199136	0.000395561	0.000296456	0.00026362	0.000354286	0	0.000163828	0.000304597	0.00033005	0.000504501	0.000254331	0.000564497	0	0.000625879	0.00120855	0.00119576	0.000536831	0.000479912	0.00116059	0.000179884	0.000397639	0.000213746	0	0.000882597	0.000555742	0.000956661	0.000979912	0.000103355	0.000826342	0.000574401	0.000740497	0.000306014	0.000452885	0.000851293	0.000878512	0.000693434	0.000692967	0.000224984	0.000322665	0.000285094	0.000533677	0.0007887	0.000622346
72	Computer programming, consultancy and related services		3.16679e-07	0.00117726	0.000642178	0	0.0018328	0.000550376	0.00155472	0.00106671	0.000843705	0	0.000922913	0.00106277	0.00106687	0.00152862	0.00142894	0.00267933	0	0.0010432	0.00272724	0.00274514	0.00143133	0.00148959	0.00260135	0.001484	0.000640723	0.00236113	0	0.00349352	0.00214013	0.00344969	0.00534815	0.000728845	0.000789327	0.00126479	0.00378383	0.00240997	0.00281232	0.000233484	0.00121496	0.00127644	0.00243085	0.00163617	0.00272882	0.0103701	0.00446891	0.00169348	0.00225201
73	Information services		4.16887e-08	0.000154979	0	0	1.35471e-06	3.29421e-05	7.29259e-05	0.000128143	0.000118244	0	9.41171e-05	4.59327e-05	9.89503e-05	0.000158971	0.000212913	0.00084603	0	0.000102791	0.000132854	1.30718e-05	0.00016543	0.000225551	0.000440774	9.18913e-06	0.000204569	0.000222049	0	0.000256887	7.84211e-05	0.000270289	0.000451262	4.79262e-05	7.70043e-05	0.000118368	0.000286447	0.000158681	9.41962e-05	4.95936e-06	9.33474e-05	0.00014808	0.000154507	0.000110444	0.000192328	0.000383222	0.000177817	0.000173949	0.000163876
74	Financial services, except insurance and pension funding		0.0108446	0.00231234	0.00508042	0	0.0109634	0.0151554	0.0150174	0.00232829	0.00789835	0	0.00457568	0.00655006	0.0076648	0.0126286	0.0037091	0.0122604	0	0.00640247	0.0106996	0.00334977	0.00810181	0.00624219	0.00319518	0.00625605	0.0079876	0.00745203	0	0.00930531	0.00827157	0.0121674	0.0108604	0.00661447	0.0116575	0.0105621	0.00320276	0.004363	0.00376555	0.00789484	0.00325519	0.0066068	0.00442549	0.00823095	0.00355386	0.0127063	0.0165426	0.00570963	0.00751107
75	Insurance and reinsurance, except compulsory social security & Pension funding		0.00163007	0.00104091	0.00484997	0	0.000533335	0.000515344	0.000497537	0.000287903	0.000545955	0	0.000337165	0.000124967	0.0007396	0.00048185	0.000322867	0.000541916	0	0.000696112	0.00099456	0.000393952	0.00076961	0.000588101	0.000575356	0.000120642	0.000664107	0.000472141	0	0.000716238	0.000787025	0.000531002	0.000245682	0.000878147	0.000547156	0.000751867	0.000620893	0.000485598	0.000247224	0.000773434	0.000474358	0.000785845	0.000677801	0.000349782	0.00087961	0.000473365	0.000450546	0.000478419	0.000446664
76	Services auxiliary to financial services and insurance services		0	0	0	0	1.91895e-06	0.000203556	0.00028188	0.000106174	4.45162e-06	0	0.000209928	0.000269136	0.000175974	7.18104e-05	7.96714e-06	0.000427145	0	0.000204772	0.000308024	2.05179e-05	7.91745e-06	0.000109048	0.000156391	0.000352184	0.000503113	0.000747192	0	0.000407403	0.000586502	0.000799309	7.4173e-05	1.85632e-05	0.00162627	0.000370624	0.000606514	0.000122192	0.000223181	7.85226e-05	0.000264553	0.000406307	0.000143429	2.50469e-05	0.00026809	0.000254644	0.00126073	0.000153172	0.000214969
77	Real estate services, excluding on a fee or contract basis and imputed rent		0.00197927	0	0	0	0.000349626	0.000261086	0.000363214	0.000737434	0.000536289	0	0.000480906	0.00104115	0.0020471	0.00221498	0.000453386	0.000825161	0	0.00156991	0.00354495	0.0115825	0.00182905	0.00152074	0.00463152	0.00025907	0.000531291	0.000143963	0	0.0022484	0.000646346	0.00136273	0.000831027	0.00201119	0.00101103	0.00116485	0.00140465	0.000557921	0.000391396	0.00219137	0.00113418	0.00179322	0.00107163	0.000495165	0.00090695	0.00192503	0.00166512	0.00323394	0.000442025
78	Owner-Occupiers' Housing Services		0	0	0	0	0	0	0	0	0	0	0	0	0	0	0	0	0	0	0	0	0	0	0	0	0	0	0	0	0	0	0	0	0	0	0	0	0	0	0	0	0	0	0	0	0	0	0
79	Real estate services on a fee or contract basis		0	0	0	0	0	0	0	0	0	0	0	0	0	0	0	0	0	0	0	0	0	0	5.4756e-07	0	0	0	0	0	0	0	0	0	0	0	0	0	0	0	0	0	0	3.79262e-09	2.06186e-08	0	0	0	0
80	Legal services		0	0	0.000863153	0	0.00906873	3.68896e-07	0.0124228	1.97274e-05	3.60255e-05	0	0.000286756	0.000309173	0.000446784	0.000595455	0.000281399	0.00091664	0	0.000606205	0.000497655	0.000339345	0.000176516	0.000429517	0.000824237	0.000336582	0.00055638	0.00124705	0	0.00130457	0.00110987	0.00136437	0.0014634	0.000660825	0.000315761	0.000368593	0.000198656	0.000366584	0.000405553	0.000429588	0.000482565	0.000398677	0.000622565	0.000227605	0.000210376	0.00055215	0.000160549	0.000303364	0.000501941
81	Accounting, bookkeeping and auditing services; tax consulting services		0.000624448	0	0.00341159	0	0.00225411	0.000133978	0.006289	0.000940053	0.000846143	0	0.00102431	0.00196593	0.00195705	0.00122746	0.000902768	0.0012575	0	0.0022427	0.00452238	0.00238175	0.000692257	0.000837649	0.00124625	0.00105452	0.00140535	0.00146411	0	0.00461703	0.00300642	0.0039882	0.00454296	0.00121966	0.00053308	0.00108327	0.000342663	0.00105239	0.00133071	0.000994976	0.000501418	0.000842573	0.00208386	0.000741946	0.00217025	0.00371131	0.00069613	0.0019638	0.00205888
82	Services of head offices; management consulting services		6.46709e-05	0	0	0	2.39151e-05	8.66307e-05	5.26753e-06	0.000346421	0.000236346	0	9.52888e-05	0.000328737	0.00021551	0.000399747	0.000162938	0.0112431	0	0.00134129	0.000643762	0.00408226	0.000519658	0.000399905	0.000955729	8.02823e-05	0.000369685	0.000647709	0	0.00172835	0.00827925	0.00090937	0.00118574	0.000608971	0.00033849	0.000619298	0.000302688	0.000269297	0.000298621	0.000291373	0.000461819	0.000549626	0.000369035	0.00226514	0.000215148	0.000335396	0.0003558	0.000662966	0.000814638
83	Architectural and engineering services; technical testing and analysis services		0.000617225	0	0	0	0.00563981	0.000556232	0.00778021	0.000577985	0.0128821	0	0.00155089	0.00335713	0.00243195	0.00152628	0.00108298	0.0040224	0	0.00363253	0.00685436	0.00307176	0.00141424	0.00237867	0.00496815	0.000533978	0.00207265	0.00295819	0	0.00577245	0.000858441	0.00372053	0.00481065	0.00357347	0.00148007	0.00202519	0.0031746	0.00173557	0.00399193	0.000970919	0.00882011	0.00240285	0.00449702	0.00116214	0.00279365	0.0240401	0.00284592	0.00307598	0.0029314
84	Scientific research and development services		0	0	0	0	0	0	0	0	0	0	0	0	0	0	0	0	0	0	0	0	0	0	0	0	0	0	0	0	0	0	0	0	0	0	0	0	0	0	0	0	0	0	0	0	0	0	0
85	Advertising and market research services		0.000356471	0.00014544	0.000396677	0	0.00017222	0.000124972	0.000349365	0.000648045	0.00233733	0	0.000865611	0.00639745	0.00159572	0.00408984	0.000647369	0.00470552	0	0.00200751	0.00195393	0.0028806	0.000887485	0.000740227	0.000499647	0.000212912	0.000247904	0.000136117	0	0.00361876	0.00562541	0.00119515	0.00193662	0.000795504	0.000669596	0.001048	0.000528716	0.000280356	0.000481041	0.000270606	0.000782136	0.00072983	0.000416576	0.000551263	0.000430557	0.000423202	0.000461536	0.000598338	0.00103301
86	Other professional, scientific and technical services		1.94157e-05	0	0.000437561	0	0.000226286	4.7071e-05	0.00025666	0.000283213	0.000244434	0	0.000127803	0.000231204	2.29813e-05	0.000250007	2.21518e-05	0.000167793	0	0.000156527	7.33786e-05	3.2447e-05	8.53157e-05	7.24986e-06	0.000113748	0.000231014	0.000229564	0.000540761	0	0.000359849	0.00036071	0.00694995	0.000320183	6.53437e-06	3.13523e-05	0.000179177	0.000181911	8.6651e-05	0.000569248	0.000888445	0.00237763	0.000107867	0.000134769	0.000162116	0.000166252	0.000364751	3.36803e-05	1.77068e-05	4.15057e-05
87	Veterinary services		0.00480046	0	0	0	0	0	0	0	0	0	0	0	0	0	1.4578e-07	0	0	8.22548e-08	2.4682e-08	2.1777e-08	2.27406e-08	5.35112e-09	0	1.27514e-07	8.13625e-09	0	0	0	2.70628e-06	0	3.04562e-05	5.62245e-08	0	0	0	0	0	1.12935e-09	0	0	2.41255e-09	0	0	0	0	0	0
88	Rental and leasing services		0.000997078	0.00278285	0.0153908	0	0.00407092	0.00321441	0.00899981	0.00154546	0.0015853	0	0.00183163	0.000844044	0.00210917	0.00159381	0.00145479	0.00238346	0	0.00120135	0.002066	0.000791874	0.00185299	0.001062	0.00370603	0.000411539	0.00061429	0.00105413	0	0.00374425	0.00219148	0.00145525	0.000504947	0.0016524	0.00271322	0.00237545	0.00229854	0.000985717	0.000858287	0.00341274	0.00171985	0.00182872	0.00153111	0.000689039	0.00267066	0.000488274	0.00552615	0.00139881	0.0019608
89	Employment services		0.000219656	0.000345568	0.00235627	0	0.00346341	0.000367298	0.00165954	0.00831638	0.00669992	0	0.00284533	0.00195698	0.00450886	0.00219627	0.000848757	0.000833489	0	0.000556787	0.00104495	0.000196519	0.000312901	0.000541391	0.00087827	0.000648676	0.000554322	7.70882e-05	0	0.000935666	0.00147886	0.00195121	0.00197926	0.000623686	0.000575817	0.00166314	0.00161193	0.00045088	0.00137112	0.00119885	0.0146177	0.00183918	0.00135289	0.00116959	0.00237144	0.00119336	0.0110351	0.000826113	0.00077724
90	Travel agency, tour operator and other reservation services and related services		0.000222341	0	0.00133621	0	2.37982e-06	0.000207906	0	0.000240275	0.000285823	0	0.000219977	0.000288987	0.000637572	0.000284882	0.000282689	0.000927914	0	0.000415915	0.000336922	0.000859471	0.000304285	0.000317723	0.00035031	0	5.81676e-06	2.36554e-06	0	1.09589e-05	5.80414e-05	2.89064e-05	5.17584e-06	1.19323e-05	4.53581e-06	9.66134e-06	5.87429e-05	1.19539e-05	0.000132869	1.8701e-05	0.000221876	0.000531113	0.000703495	0.000728172	1.95402e-05	0.00127658	0.000125388	0.000429394	0.000493869
91	Security and investigation services		0	0	0	0	7.97095e-07	0	0	0	0	0	0	0	0	0	0	0	0	1.03094e-07	3.51377e-05	3.1017e-10	2.18812e-09	1.46882e-07	3.30079e-05	0	0	0	0	0	0	0	0	0	0	0	1.93626e-05	0	0	0	0	0	0	3.33885e-08	1.81517e-07	0	0	0	0
92	Services to buildings and landscape		0	0	0.000308471	0	5.81207e-06	1.93553e-07	0.000106439	6.41287e-09	2.33006e-06	0	0	9.02098e-06	0	2.72475e-06	3.46543e-06	0.00211513	0	0.000483282	0.000364192	5.54831e-05	0.000779844	0.000546917	0.000745162	0.000390384	0.000822736	0.000849959	0	0.000396028	0.000901835	0.00086002	0.000704646	0.000804505	0.000153785	0.000667189	0.00061774	0.000345604	0.000277267	1.17672e-05	0.000515703	0.000518129	0.000507474	0.00035912	0.000311543	0.000454392	0.000573819	0.000501736	0.000401344
93	Office administrative, office support and other business support services		0.000207098	0	0.00254578	0	0.000356709	0.000264399	0.000769098	1.18113e-05	0.00260619	0	0.000672385	0.000628237	6.6245e-05	0.000485887	0.000276126	0.000694088	0	0.000526015	0.000575182	5.0983e-05	1.10903e-05	5.05085e-05	0.000683242	0.000716277	0.000522119	0.00104675	0	0.00020185	0.000501494	0.00120405	0.00130671	0.00069048	0.000547501	0.00107881	0.000982085	0.000630076	0.000239395	1.18665e-05	0.00107476	0.00029607	0.000108191	0.000381316	0.0010067	0.000570981	0.000266623	7.78757e-05	8.69981e-05
94	Public administration and defence services; compulsory social security services		0.000528978	0.0031033	0	0	0.000465393	0.000659588	0.000843891	0.000465711	0.00112073	0	0.000357636	0.00251109	0.00139965	0.000859378	0.000898239	0.00380311	0	0.00245897	0.000806502	0.00417234	0.000894919	0.00115	0.000508811	0.000501596	0.00147041	0.000655088	0	0.00381909	0.0031172	0.00338935	0.00491093	0.00135027	0.000287054	0.00104387	0.00162239	0.00157864	0.00101357	0.00214931	0.000773652	0.00118547	0.00161789	0.00114341	0.000767398	0.00141062	0.00204732	0.00194388	0.00153192
95	Education services		0.000242098	0	0	0	0.000303021	5.07701e-07	0.000199127	3.62028e-05	7.25329e-05	0	0.00040799	0.000497345	0.000877352	0.00123627	0.000355808	0.000595926	0	0.0012363	0.000747114	0.000561625	0.00030133	0.000571233	0.000490459	0.000157724	0.000469271	0.000908624	0	0.00218233	0.00150006	0.00184871	0.00181961	0.00038778	0.000526775	0.00061957	0.000520067	0.000347856	0.000575561	0.000748754	0.000886335	0.000525349	0.000942383	0.000523752	0.000495674	0.00129262	0.000482641	0.000759183	0.000753349
96	Human health services		0	0	0.000466965	0	0.000530415	1.18997e-07	0.000774466	2.22668e-06	0.00129652	0	0.000100228	0.000155428	0.000237787	4.95296e-05	2.1984e-06	0.00015254	0	0.000286428	0.000494962	2.98567e-05	0.000236007	7.92127e-05	0.000100927	0.000131377	0.000152463	3.94823e-05	0	0.000828983	0.000176438	0.00038891	0.000440083	0.000168206	0.000113429	1.1116e-05	9.3296e-05	0.000260229	0.000403485	0.000145442	0.000192934	0.000195432	0.000108419	7.63756e-05	0.000381106	0.000215565	3.26206e-05	0.000113442	9.83416e-05
97	Residential Care & Social Work services		0	0	0	0	0.000133369	0	3.26992e-05	0	1.99223e-07	0	0	6.3641e-07	0	2.90344e-07	0	0.000590757	0	1.72476e-05	2.24829e-07	3.14945e-07	1.22457e-05	0.000613176	0.00473991	0	3.26582e-08	3.91424e-08	0	1.47803e-10	2.06767e-07	1.16473e-05	2.84601e-06	4.62668e-05	5.66853e-08	1.02768e-06	1.77525e-07	1.14486e-07	6.89136e-05	1.69499e-06	0.000331438	9.13693e-06	6.97158e-06	1.80792e-07	9.77785e-07	2.37811e-07	0	0	0.000418791
98	Creative, arts and entertainment services		0	0	0	0	0	0	0	0	0	0	0	0	0	0	0	0	0	2.09144e-07	2.50837e-09	3.54617e-09	1.29747e-07	7.46408e-06	6.12273e-05	0	0	0	0	0	0	0	9.68474e-08	5.60355e-07	0	1.67663e-07	0.000117539	0	0	0	5.11353e-07	0	7.66434e-07	4.5809e-09	2.49041e-08	0	0	7.40296e-07	6.26272e-06
99	Libraries, archives, museums and other cultural services		0	0	0	0	0	0	0	0	0	0	0	0	0	0	0	0	0	8.56088e-07	2.08733e-08	2.95094e-08	5.24499e-07	3.2e-05	0.00011996	0	0	0	0	0	0	0	0	1.7461e-06	0	0	0	0	0	0	3.64489e-07	0	2.53774e-07	5.19069e-09	2.82192e-08	0	0	0	1.63212e-05
100	Gambling and betting services		0	0	0	0	0	0	0	0	0	0	0	0	0	0	0	0	0	0	0	0	0	0	0	0	0	0	0	0	0	0	0	0	0	0	0	0	0	0	0	0	0	0	0	0	0	0	0
101	Sports services and amusement and recreation services		5.94639e-05	0.00258981	0	0	0.00104783	0.000412116	0.00315116	0.000124586	8.5867e-07	0	0	0.000324258	1.34738e-05	1.16262e-05	1.05996e-05	4.49706e-07	0	0.000137964	4.45235e-06	1.08248e-05	3.87977e-05	0.000150835	0.000175096	1.43615e-07	7.06244e-06	7.55751e-07	0	1.3784e-06	6.0847e-06	1.05812e-05	3.60286e-05	1.0044e-06	0.000736664	0.000610669	4.91163e-06	0.000163957	7.04542e-05	8.26574e-05	1.02467e-05	2.25861e-06	3.88794e-06	5.67498e-07	1.62405e-06	0.000169602	0.00162823	4.19335e-06	0.000202032
102	Services furnished by membership organisations		1.08663e-06	0.00403957	0	0	4.48049e-07	4.32068e-08	0	4.10949e-05	9.3094e-06	0	2.51826e-06	1.46392e-05	0.000407195	0.000110021	0.000114877	0.000506002	0	8.06106e-06	0.000138659	1.90179e-05	5.7483e-05	0.00018702	0.000374753	0.000216151	0.000248773	0.000133145	0	0.000611491	0.000409953	0.00022265	0.000545796	0.000163893	2.22063e-06	2.5377e-06	1.55096e-05	6.61948e-05	0.000207275	0.00019289	0.000212541	0.00010189	0.000233194	0.000150495	0.000144462	0.000215083	0.000200255	0.000157652	0.000278128
103	Repair services of computers and personal and household goods		1.03766e-05	0	0	0	3.23618e-05	9.78217e-09	6.16827e-05	3.24106e-10	1.08633e-08	0	0	2.79494e-07	0	1.35655e-08	0	0	0	3.09991e-07	0.000114479	1.54413e-06	3.56322e-07	4.4762e-06	5.32038e-05	0	6.1002e-07	2.6688e-06	0	1.20827e-06	4.76235e-07	4.04512e-05	1.99542e-08	4.38508e-08	1.81046e-07	4.13997e-05	4.44839e-06	1.9137e-08	5.75783e-07	1.60303e-07	3.37886e-07	4.23306e-05	2.60256e-07	6.5871e-06	2.44818e-08	6.31468e-08	1.35927e-07	0	6.75669e-06
104	Other personal services		8.24863e-07	0.00306646	0.0151589	0	0.00035104	0	0.00116816	6.68766e-06	9.66538e-06	0	3.08243e-06	6.44523e-06	2.88535e-06	0.000221008	1.04241e-06	0.000512129	0	6.68571e-06	2.13469e-05	1.30514e-05	4.96521e-05	3.70953e-05	0.000580579	9.3585e-05	0.000196043	0.000165577	0	0.000308237	6.52159e-05	5.74218e-05	0.000217244	6.1801e-05	0.000370542	0.000426932	1.7645e-05	0.000391394	0.000175935	0.000199397	0.0005641	2.07839e-05	0.000100458	4.83393e-06	2.38149e-05	0.000887506	0.000321329	0.000362525	0.000597676
105	Services of households as employers of domestic personnel		0	0	0	0	0	0	0	0	0	0	0	0	0	0	0	0	0	0	0	0	0	0	0	0	0	0	0	0	0	0	0	0	0	0	0	0	0	0	0	0	0	0	0	0	0	0	0
106	Income		0.182081	0.125925	0.0670365	0	0.149098	0.401568	0.327449	0.190722	0.27983	0	0.101024	0.170321	0.348491	0.279402	0.0970824	0.190264	0	0.369628	0.328244	0.343859	0.292062	0.270027	0.317695	0.0728631	0.295219	0.208823	0	0.140444	0.142514	0.192662	0.238135	0.319407	0.211725	0.282796	0.136386	0.134788	0.218727	0.42347	0.331582	0.30273	0.318339	0.19358	0.36986	0.209272	0.243598	0.337445	0.285434
(I-A)
			0.929151	-0.0269015	0	0	-6.26478e-07	-2.77857e-05	0	-0.160649	-0.0732463	0	-0.294537	-0.135261	-0.015579	-0.0368752	-0.0971885	-0.0120571	0	-6.45555e-06	-2.93619e-05	-0.00283868	-0.000336314	-3.1961e-07	-2.31434e-05	-8.95075e-06	-0.000390129	-9.99183e-05	0	-6.54754e-06	-0.00700569	-0.00165693	-0.00218662	-1.27288e-05	-1.03578e-06	-2.01003e-06	-1.52265e-05	-3.20701e-08	-1.28743e-10	-2.65043e-08	-1.11728e-06	-7.07719e-08	-3.67335e-07	-4.29665e-08	-3.07592e-10	-1.47598e-08	0	0	-5.81571e-07
			-5.33373e-05	0.801717	0	0	0	0	0	0	0	0	0	0	0	0	-8.47195e-07	0	0	-2.89318e-06	0	0	-0.00623758	0	0	0	0	0	0	0	0	0	0	0	0	0	0	0	0	0	0	0	0	0	0	-4.29759e-07	0	-6.82077e-05	-3.26644e-05
			0	0	0.965989	0	0	0	0	-2.3534e-07	-0.0296684	0	0	-1.44048e-06	0	0	0	0	0	0	0	0	0	0	0	0	0	0	0	0	0	0	0	0	0	0	0	0	0	0	0	0	0	0	0	0	0	0	0
			0	0	0	1	0	0	0	0	0	0	0	0	0	0	0	0	0	0	0	0	0	0	0	0	0	0	0	0	0	0	0	0	0	0	0	0	0	0	0	0	0	0	0	0	0	0	0
			0	0	0	0	0.999005	0	-0.000243948	0	0	0	0	0	0	0	0	0	0	-1.62873e-08	0	0	0	-3.67017e-09	0	-0.000302445	-2.59154e-05	-2.24423e-06	0	-1.98655e-07	0	-7.19118e-07	-2.54419e-07	-1.45436e-07	0	0	0	-3.25854e-07	0	0	0	-1.89176e-08	-1.78707e-07	0	0	0	0	0	0
			0	0	0	0	-4.51072e-09	0.996009	0	-2.88294e-10	-9.66296e-09	0	0	-2.48612e-07	0	-2.03672e-05	0	0	0	-9.18634e-06	-4.47315e-06	-1.37932e-05	-1.74062e-05	-2.37156e-05	-1.42074e-06	-3.10176e-06	-0.000772963	-0.000142493	0	-0.000372052	-8.03379e-06	-0.000100559	-2.0959e-05	-1.90499e-05	-0.00242989	-0.00110502	-7.0929e-07	-9.19073e-07	-6.26429e-05	-9.87392e-06	-6.69121e-05	-1.4347e-05	-1.68259e-06	-7.58012e-07	-1.50215e-07	-1.07534e-06	-7.63272e-06	-6.47941e-07	-0.00142804
			0	0	0	0	-0.00953025	0	0.99249	0	0	0	0	0	0	0	0	0	0	0	0	0	0	0	0	0	0	0	0	0	0	0	0	0	0	0	0	-3.12114e-06	0	0	0	0	0	0	0	0	0	0	0
			-1.14994e-05	-4.21887e-05	-2.87665e-05	0	-4.48808e-06	-1.79121e-05	-1.09167e-06	0.988491	-7.63649e-05	0	-3.21322e-05	-0.000271201	-0.000845309	-0.00111055	-0.00201724	-5.41648e-05	0	-2.34878e-06	-1.10917e-05	-0.00308958	-4.40798e-06	-8.97429e-06	-1.60291e-06	-1.30348e-05	-1.63643e-05	-7.40945e-06	0	-1.72741e-05	-0.000222275	-4.87501e-05	-1.62312e-05	-8.34793e-06	-7.23331e-06	-3.14004e-05	-0.00019261	-2.6591e-05	-5.34434e-05	-8.29105e-07	-0.000143582	-8.00951e-06	-1.1068e-05	-5.73702e-06	-2.33859e-07	-9.23133e-06	-8.41112e-07	-7.91135e-06	-6.65501e-06
			-6.98458e-05	0	-5.52307e-05	0	-2.02038e-05	-1.7498e-05	-0.000119236	-0.000345169	0.992516	0	-0.00199384	-0.00153246	-0.00211487	-0.00166439	-0.00183003	-0.000698803	0	-3.44033e-05	-3.02654e-05	-2.78481e-05	-4.23954e-05	-3.48658e-05	-3.35311e-05	-2.53604e-05	-6.40298e-05	-3.0816e-05	0	-3.48528e-05	-0.00033096	-0.000131032	-1.25802e-05	-3.46427e-05	-2.68607e-05	-7.4895e-05	-0.000317643	-4.09196e-05	-3.26445e-05	-6.22676e-07	-3.7586e-05	-2.37111e-05	-3.63224e-05	-2.63731e-05	-2.30049e-05	-1.70889e-05	-3.19794e-05	-2.75108e-05	-2.33774e-05
			0	0	0	0	0	0	0	0	0	1	0	0	0	0	0	0	0	0	0	0	0	0	0	0	0	0	0	0	0	0	0	0	0	0	0	0	0	0	0	0	0	0	0	0	0	0	0
			-3.10787e-05	0	0	0	-1.82808e-05	-1.82243e-05	-0.000125268	-0.000206181	-0.000678551	0	0.989842	-0.000420767	-0.00302733	-0.00203723	-0.000251374	-4.01836e-06	0	-3.57926e-05	-2.93525e-05	-7.03733e-06	-4.41848e-05	-2.73993e-05	-2.46137e-05	-3.021e-05	-2.73698e-05	-2.99389e-05	0	-3.43942e-05	-0.000382547	-5.63384e-05	-3.41325e-06	-2.12942e-05	-2.80267e-05	-3.27148e-05	-0.000314196	-3.23534e-05	-2.76971e-05	-4.07372e-07	-1.60994e-05	-1.6319e-05	-1.22079e-05	-1.18041e-05	-2.41812e-05	-9.04699e-06	-3.21814e-05	-4.167e-05	-1.48184e-05
			-2.2163e-05	0	-0.000554972	0	-1.51635e-07	-3.72527e-06	0	-0.00378553	-0.00198649	0	-0.000602265	0.981666	-0.0156599	-0.00162177	-0.0304796	-0.00570345	0	-9.16213e-06	-8.79563e-06	-0.00040003	-4.89204e-06	-0.000991018	-5.58944e-06	-2.88862e-07	-0.000127817	-1.9679e-05	0	0	-0.000279054	-0.000211152	-7.46696e-05	-3.42384e-06	0	0	-3.6848e-06	0	0	-2.55836e-09	0	0	-1.34102e-06	0	0	0	0	-1.00644e-06	-1.70624e-05
			-3.15801e-05	0	0	0	-2.82456e-05	-3.28229e-05	-7.9432e-05	-4.18092e-05	-2.57912e-05	0	-5.65772e-05	-9.63325e-05	0.999351	-2.81482e-05	-3.00865e-06	-8.81613e-06	0	-1.65305e-05	-6.41979e-05	-2.28337e-06	-1.36306e-05	-1.63439e-05	-4.59655e-05	-2.11367e-05	-4.52932e-06	-1.61769e-05	0	-3.1264e-05	-2.07851e-05	-1.63171e-05	-2.14505e-05	-1.92564e-05	-3.81153e-05	-2.69984e-06	-0.000385531	-2.93229e-05	-5.81647e-06	-6.17438e-07	-1.89717e-05	-1.4942e-05	-1.14456e-05	-2.09473e-05	-5.14402e-07	-1.22049e-05	-1.53058e-06	-2.60867e-05	-2.02622e-05
			-0.000142139	0	-0.000533886	0	-0.000179291	-2.49759e-06	-0.000136007	-0.00459625	-0.00887963	0	-0.00343135	-0.0127551	-0.0148632	0.97743	-0.00521094	-0.00265875	0	-0.000124098	-0.000101893	-0.000111103	-7.43095e-05	-8.99812e-05	-0.000105837	-2.98972e-05	-0.000191948	-1.91613e-05	0	-8.16301e-05	-0.00433363	-0.000936693	-9.1991e-05	-4.52531e-05	-0.00176353	-0.000727326	-0.000373398	-0.000417696	-2.80956e-05	-4.86085e-06	-9.60934e-05	-7.55584e-05	-5.31003e-05	-6.4092e-05	-1.1705e-06	-7.69651e-07	-2.67594e-06	-6.43721e-05	-4.0119e-05
			-0.0202059	0	-0.0116857	0	0	0	0	-0.00132804	-1.92764e-05	0	-8.26748e-06	-3.10783e-05	-7.92956e-05	-5.79173e-06	0.998992	-3.45299e-06	0	0	0	-2.59695e-05	0	0	0	0	-3.76852e-06	-4.04674e-07	0	0	0	-5.26081e-06	0	-9.92037e-08	0	0	0	0	0	0	0	0	0	0	0	0	0	0	0
			-8.68793e-06	0	0	0	0	-6.08463e-08	0	-2.95349e-06	-1.51229e-05	0	-5.86867e-06	-0.00029556	-4.44239e-06	-7.21871e-05	-0.000539499	1	0	0	0	-6.38497e-06	0	0	-3.76088e-07	0	-2.29132e-06	-3.41951e-07	0	0	-1.28873e-05	-4.87357e-06	-7.63703e-08	-5.88746e-08	0	0	0	0	0	0	0	0	0	-2.60494e-09	-1.41617e-08	0	0	0	0
			0	0	0	0	0	0	0	0	0	0	0	0	0	0	0	0	1	0	0	0	0	0	0	0	0	0	0	0	0	0	0	0	0	0	0	0	0	0	0	0	0	0	0	0	0	0	0
			-0.000942959	0	-0.00165592	0	-1.85543e-07	0	0	0	0	0	0	-1.32358e-07	0	-3.19728e-07	0	0	0	0.97755	-0.0446522	-0.00635451	-7.4114e-05	-0.00011635	-1.12119e-05	0	-1.71743e-06	-7.45039e-05	0	-7.72629e-08	-0.000378595	-3.27409e-05	-5.93669e-06	-1.75889e-05	-0.000311012	-0.000238224	-4.70516e-06	-6.32944e-06	-8.24426e-05	-2.46571e-05	-2.97355e-05	-3.23746e-06	-3.14078e-05	-0.00127298	-7.35108e-05	-7.06441e-06	-1.04157e-05	-0.00593428	-0.00153371
			0	0	0	0	-4.26783e-06	0	-1.04638e-06	0	0	0	0	0	0	0	0	0	0	0	1	0	0	0	0	-1.52982e-06	0	0	0	0	0	0	0	0	0	0	0	-1.39771e-09	0	0	0	0	0	0	0	0	0	0	0
			0	0	-4.8474e-05	0	0	0	0	0	0	0	0	0	0	-1.40894e-09	0	0	0	-2.98829e-08	-2.11726e-08	1	-3.13486e-08	-5.33504e-09	-9.38895e-09	0	-2.67339e-09	-1.60309e-08	0	-1.87422e-10	-1.13961e-08	-1.3422e-07	-5.91876e-08	-9.56673e-08	-3.55621e-10	-3.19667e-08	-2.95251e-10	-3.01553e-08	-4.3921e-07	-4.36239e-08	-3.23697e-07	-7.15519e-08	-4.14144e-08	-7.13259e-09	-3.45208e-08	-3.71806e-06	-7.3815e-08	-5.28778e-08	-6.56752e-06
			-0.000233732	-0.000321766	0	0	-6.80601e-05	-0.000273037	-9.23559e-05	-0.000329187	-1.36585e-05	0	-0.00037735	-8.05838e-05	-9.83494e-05	-0.000145369	-0.000179005	-7.34157e-05	0	-8.92487e-05	-1.18125e-05	-0.000109828	0.932091	-0.000336547	-6.97593e-05	-1.86108e-05	-0.000180116	-0.000487039	0	-0.00064234	-4.70973e-05	-0.000136085	-6.96198e-05	-4.26511e-05	-0.00249054	-0.000105474	-0.000103261	-0.000170419	-0.000490983	-0.00124694	-0.000343164	-0.000508347	-0.000308441	-0.00110884	-0.00625474	-0.00019215	-9.97232e-06	-0.023476	-0.00139537
			-0.00107586	-7.408e-05	-0.000202047	0	-7.55855e-08	-1.70673e-05	0	-0.00152305	-0.00243739	0	-0.00105623	-0.00525857	-0.00237156	-0.00246077	-0.00120236	-0.00234202	0	-0.000875627	-0.000622016	-0.00113714	-0.000926891	0.993802	-0.00815603	-3.54395e-05	-0.000185432	-0.000171138	0	-3.38242e-05	-0.0031833	-0.00122273	-0.000470295	-0.00145927	-0.000858401	-0.00154578	-9.41103e-05	-0.000103244	-0.000149357	-0.000321008	-0.000300223	-0.000578135	-1.96628e-05	-8.34572e-05	-8.63118e-05	-7.37944e-05	-1.39673e-05	-0.000930736	-0.00107916
			-0.000244203	-0.00195248	0	0	-3.09625e-06	-0.000103629	0	-0.000176249	-8.06289e-05	0	-7.53435e-05	-7.32783e-05	-0.000182747	-0.000252294	-0.000122458	-0.00032678	0	-0.000341168	-0.000253242	-3.02615e-05	-0.000212855	-0.00490838	0.957249	-0.000138096	-0.000255961	-0.000663065	0	-0.000402306	-0.000284805	-0.000287119	-0.000741217	-0.000558508	-4.51517e-06	-0.000617431	-7.97261e-05	-0.000248723	-5.63297e-05	-0.000146409	-0.00016225	-0.000320783	-0.000387499	-0.000174554	-0.000410381	-0.000387044	-0.000217848	-0.000230323	-0.00373463
			0	0	0	0	0	0	0	0	0	0	0	0	0	0	0	0	0	0	0	0	0	0	0	1	0	0	0	0	0	0	0	0	0	0	0	0	0	0	0	0	0	0	0	0	0	0	0
			-0.000300116	-4.93478e-05	-3.3648e-05	0	-2.08345e-05	-5.48932e-08	-5.10766e-06	-5.3641e-08	-3.01593e-07	0	0	-2.2876e-06	-1.6904e-05	-1.67469e-06	-1.81235e-07	-5.51824e-06	0	-2.38201e-05	-5.49848e-07	-8.60989e-05	-5.44379e-07	-8.75165e-05	-2.15017e-08	-0.000108771	0.999317	-0.00286137	0	-0.000908092	-0.000152474	-0.000255285	-5.34775e-05	-7.0024e-05	-6.52731e-05	-4.84163e-05	-1.18152e-05	-6.07852e-08	-2.86765e-06	-1.2334e-05	-1.50398e-05	-4.58776e-07	-2.32724e-06	-1.3581e-06	-4.32874e-08	-3.14712e-06	-8.50727e-07	-3.55971e-07	-7.37936e-06
			-4.45181e-07	0	0	0	-1.52292e-09	-4.45406e-10	0	-3.43371e-09	-4.77261e-08	0	0	-2.28401e-06	-1.14587e-06	-1.72671e-07	-1.04817e-08	-5.52699e-07	0	-9.57322e-07	-4.27982e-07	-3.4537e-05	-7.65719e-06	-5.05954e-05	-3.98015e-07	-8.83937e-06	-8.50732e-05	0.999765	0	-0.0001174	-2.20222e-05	-3.1078e-06	-4.79296e-06	-0.000185483	-4.28445e-05	-0.000107054	-2.9636e-05	-1.99476e-07	-6.79269e-06	-4.44949e-06	-5.93654e-06	-7.70161e-05	-3.11447e-06	-4.69275e-05	-2.72503e-05	-5.63283e-06	-9.23911e-07	-3.00371e-05	-1.71778e-05
			0	0	0	0	0	0	0	0	0	0	0	0	0	0	0	0	0	0	0	0	0	0	0	0	0	0	1	0	0	0	0	0	0	0	0	0	0	0	0	0	0	0	0	0	0	0	0
			-0.000225149	0	0	0	-8.36356e-08	0	0	0	0	0	0	0	0	-5.39272e-07	-3.5068e-07	0	0	-5.72624e-05	-9.84219e-06	-5.32817e-05	-0.00164268	-0.00286424	-0.00510414	0	-9.21438e-07	-2.17495e-06	0	0.998023	-2.7894e-05	-1.95533e-05	-2.87041e-06	-7.17283e-05	-0.000257833	-0.000362091	-3.55645e-05	-1.11373e-05	-0.000121407	-0.0016856	-0.000240573	-0.000559929	-0.000585381	-0.00135111	-0.00194471	-0.000234231	-7.4016e-05	-0.00112923	-0.000739301
			-0.000189239	-0.000431093	0	0	-2.23275e-08	0	0	-9.80011e-05	-6.48692e-05	0	-0.000419597	-1.7876e-05	-0.000256579	-0.0001342	-6.94819e-06	-4.84094e-05	0	-1.42022e-05	-9.8393e-07	-7.39617e-05	-9.12704e-07	-1.02625e-05	-1.67086e-05	0	-9.70082e-05	-1.12259e-06	0	0	0.986082	-3.41819e-06	-9.70914e-05	0	0	0	-5.42231e-07	0	0	0	-2.25239e-05	0	-2.16192e-08	-9.8746e-08	-5.36833e-07	0	0	0	-3.27768e-05
			-6.67902e-09	-2.48295e-05	0	0	-1.10138e-09	-4.24918e-09	0	-1.74209e-08	-2.37779e-07	0	-9.79059e-08	-2.58298e-07	-2.95463e-10	-7.65208e-08	-1.07672e-05	-2.76365e-06	0	-1.35429e-07	-1.28666e-07	-2.10365e-05	-8.75468e-06	-3.66155e-06	-1.2409e-05	0	-3.49884e-07	-1.15977e-06	0	-4.83621e-07	-2.09194e-07	0.999982	-3.46794e-08	-9.22976e-08	-7.66228e-08	-1.65403e-07	-2.91678e-06	-5.08498e-09	-1.29637e-05	-7.79641e-09	-2.18474e-07	-2.46168e-08	-2.91143e-08	-1.95939e-08	-4.62097e-08	-5.08886e-09	-4.73425e-09	-3.91101e-06	-3.45146e-06
			-9.86329e-05	0	0	0	-6.02523e-09	-1.64471e-08	0	-6.93243e-07	-9.4549e-06	0	-3.92778e-06	-8.30016e-05	-9.6521e-07	-2.75158e-06	-0.000439	-1.59413e-08	0	-4.07821e-06	-1.47099e-06	-6.48669e-06	-1.09168e-06	-3.05227e-07	-2.28982e-07	-7.93969e-06	-2.60234e-06	-2.24574e-07	0	0	-0.000191611	-2.49935e-06	0.998512	-2.7927e-06	0	0	-1.46416e-07	0	0	-5.51489e-08	-9.63945e-08	0	-1.1781e-07	0	0	0	0	0	-1.40273e-07
			-0.00126164	-0.000160686	-0.00394432	0	-1.57529e-06	-0.00020572	0	-0.00385576	-0.00515463	0	-0.00573401	-0.00146741	-0.00419842	-0.00193852	-0.00129336	-3.19593e-05	0	-7.75687e-05	-8.42301e-05	-0.00113688	-0.00186429	-3.98534e-05	-8.04021e-05	-6.12161e-05	-0.000159271	-0.000292931	0	-0.00300906	-0.0115351	-0.00422291	-0.000206177	0.995072	-0.00139516	-9.39514e-05	-0.00015807	-0.000257221	-0.000617187	-0.00110769	-0.00139653	-0.0011574	-0.00205448	-0.00607824	-0.00590847	-0.000261189	-0.000304834	-0.00484036	-0.00210367
			-0.000498212	0	0	0	-2.92659e-05	-0.00390058	-7.10151e-06	0	0	0	0	-4.03854e-08	0	-2.88676e-05	0	0	0	-2.55505e-07	-1.33785e-05	-4.52536e-07	-2.11533e-05	-1.00888e-05	-1.12024e-05	-1.02298e-06	-7.95209e-05	-1.51561e-05	0	-5.54089e-05	-7.43024e-05	-0.000128257	-1.57551e-06	-3.81171e-06	0.984676	-0.000581409	-0.000332278	-0.000343247	-3.78047e-05	-4.28727e-05	-1.60424e-06	-1.17344e-08	-7.38055e-06	-4.0436e-07	-9.34239e-08	-1.01683e-06	-6.23417e-06	-7.20857e-06	-1.03021e-05
			-0.000397656	0	0	0	-8.00551e-06	-0.000752328	-1.79942e-06	-4.09588e-05	-0.000864253	0	-0.000534356	-4.30721e-05	-2.15382e-05	-0.00136561	-3.13762e-07	-0.00592519	0	-6.60299e-06	-3.11162e-05	-4.46985e-05	-0.00142084	-1.22999e-05	-3.11969e-05	-1.6071e-05	-0.000124539	-0.000426105	0	-0.000251172	-0.00140591	-0.000141943	-3.57281e-05	-0.00113629	-0.0026711	0.999552	-0.000782432	-0.00173035	-0.000339899	-0.000228942	-0.00147444	-0.000911285	-1.62781e-05	-0.000267936	-0.000427406	-4.09876e-06	-2.32864e-05	-7.02057e-05	-0.000276937
			-1.11304e-05	0	0	0	-0.000215698	-7.80428e-05	-5.28841e-05	-8.83434e-06	-1.65691e-05	0	-1.78233e-05	-2.64335e-05	-9.8448e-07	-1.15486e-06	-7.01168e-07	-3.20984e-08	0	-7.34209e-05	-1.68354e-07	-0.000200789	-0.000141842	-1.32354e-06	-2.83203e-05	-5.10563e-05	-5.95642e-06	-8.09062e-06	0	-3.30551e-05	-8.90112e-06	-5.37493e-05	-2.37286e-05	-7.35727e-05	-8.22662e-05	-4.2033e-06	0.984966	-2.61063e-05	-0.000425662	-0.00722838	-0.000583816	-0.00106352	-0.00306303	-0.00215323	-0.0009261	-8.30563e-05	-0.000101435	-0.00352117	-0.000535296
			-0.000230071	0	0	0	-1.45118e-05	0	-3.54533e-06	-5.98068e-07	-5.62796e-05	0	-2.75454e-07	-5.31785e-07	-2.57843e-07	-2.07983e-05	-1.04235e-07	-1.52646e-05	0	-2.09705e-05	-5.06273e-06	-4.07105e-05	-2.99172e-05	-5.71342e-06	-4.95345e-06	-4.86055e-06	-6.37358e-05	-0.00013373	0	-4.58198e-05	-1.92373e-05	-7.89042e-05	-4.15499e-05	-2.18317e-05	-0.000221812	-0.000305199	-3.48499e-05	0.996704	-0.000581527	-0.000566985	-0.000616526	-0.00132688	-0.00274313	-0.00103309	-0.000399832	-0.000262208	-5.12259e-05	-0.000247558	-0.00126029
			0	0	0	0	-3.18635e-05	-2.56178e-05	-7.81226e-06	0	0	0	0	-5.3312e-08	0	-1.28981e-07	0	0	0	-3.46948e-07	-5.2096e-08	-3.622e-06	-7.54608e-07	-3.05565e-07	-4.15934e-07	0	-5.52812e-07	-7.43441e-07	0	-7.71227e-07	-2.49669e-07	-6.41141e-05	-3.87151e-09	-6.59616e-05	-8.51043e-07	-4.03278e-08	-1.3614e-06	-2.48821e-07	0.983898	-4.97373e-05	-1.12591e-06	-1.31794e-07	-4.88449e-05	-3.16868e-08	-5.37347e-07	-8.63677e-08	-0.000194731	-6.34502e-07	-2.4809e-06
			-0.00388558	-0.00103145	-0.0021099	0	-0.00968853	-0.00207956	-0.00819962	-0.00249659	-0.00588699	0	-0.00336861	-0.000973784	-0.0046649	-0.00663951	-0.014603	-0.024911	0	-0.00207049	-0.00138208	-0.00691615	-0.0116773	-0.0004663	-0.00404488	-0.00354875	-0.00058803	-0.00122018	0	-0.00955729	-0.01616	-0.00563313	-0.00212026	-0.0118691	-0.00894215	-0.00930821	-0.00615388	-0.0093244	-0.0145982	0.954675	-0.0142636	-0.03019	-0.0463229	-0.033368	-0.0330909	-0.0509143	-0.00195959	-0.0125129	-0.0139398
			-7.8416e-05	-0.000984012	-0.000838691	0	-9.29548e-08	-0.00036548	0	-0.000110697	-9.4577e-06	0	-7.42124e-05	-0.000119474	-0.000150256	-0.000128182	-0.000115062	-0.000137438	0	-0.000296707	-0.000247793	-5.69614e-05	-0.00032749	-0.000183197	-9.46787e-05	-2.16437e-05	-0.000454546	-0.00064503	0	-2.50243e-05	-0.000171935	-0.00196179	-0.000346266	-0.000213608	-0.000292869	-0.000169879	-0.00116115	-0.000783756	-0.00699233	-0.000206833	0.967374	-0.00478615	-5.34011e-05	-4.7754e-05	-0.00219681	-4.45336e-05	-0.000419692	-0.000200483	-0.00437612
			-0.000772247	0	0	0	-0.000667839	-6.9415e-05	-0.000163703	-2.38039e-05	-4.501e-05	0	-4.7562e-05	-1.95947e-06	-7.64944e-05	-2.41591e-06	-1.81272e-06	-0.000109424	0	-6.11082e-05	-2.68055e-05	-0.000342578	-0.000156182	-5.64161e-06	-1.42407e-05	-1.31925e-05	-1.15713e-05	-3.07309e-05	0	-4.22221e-05	-6.72917e-05	-0.000369386	-0.000103298	-0.000100623	-0.000110127	-0.000140449	-0.00016586	-1.54596e-05	-0.00351084	-0.000165103	-0.0090864	0.983707	-0.00223998	-0.00174775	-0.00487227	-3.62315e-05	-0.00124036	-0.000101789	-0.00594436
			-0.000224073	-0.000462617	-0.000210292	0	-0.000314725	-0.000850654	-7.71438e-05	-0.00112356	-0.000546537	0	-0.000573739	-0.000684318	-0.000914061	-0.000686675	-0.000517825	-0.000622177	0	-3.07591e-05	-0.000259013	-5.14218e-05	-0.00108294	-0.00129651	-0.00133027	-0.000200897	-0.000124043	-0.000219184	0	-0.000559406	-0.000164729	-0.000239673	-0.000190252	-4.06718e-07	-0.00101014	-0.00097059	-0.0033687	-0.00118351	-0.00134209	-3.03911e-05	-0.00107628	-0.00289694	0.996027	-3.73831e-05	-0.00619243	-4.93374e-05	-0.00024787	-0.000904562	-0.000684601
			-8.94922e-05	-0.000555252	0	0	-1.03029e-07	-0.000342657	-2.37523e-05	-6.26337e-05	-2.45422e-05	0	-0.000162559	-4.56515e-05	-0.000103755	-2.84235e-05	-9.22774e-05	-0.000174497	0	-0.000122388	-6.37296e-05	-1.23718e-05	-0.000178886	-7.54423e-05	-4.29579e-05	-6.25229e-06	-7.78882e-05	-6.78899e-05	0	-4.16372e-05	-8.6345e-06	-3.23891e-05	-1.50827e-05	-2.53187e-05	-0.000283593	-5.4615e-05	-0.000267872	-0.000264161	-0.0002113	-2.60415e-05	-0.000267343	-0.000425414	-6.6286e-05	0.997717	-7.6537e-05	-1.9746e-06	-0.000110937	-0.000400611	-0.000162227
			0	0	-0.00406928	0	0	0	-0.000864074	0	0	0	0	0	0	0	0	0	0	-1.22663e-05	-1.27494e-05	0	-2.81917e-05	0	0	0	0	0	0	0	0	0	0	-2.82127e-05	0	-1.47428e-05	0	0	0	0	-1.1746e-05	-5.69891e-06	0	0	0.97215	0	0	0	-3.54064e-05
			-9.36241e-06	0	0	0	-0.00017055	0	-0.000284497	0	0	0	0	0	0	-3.30701e-09	0	0	0	-7.48169e-08	-1.0098e-07	-3.24727e-07	-1.19213e-06	-6.02953e-08	-5.37061e-07	-2.56318e-07	-1.53363e-06	-6.67476e-06	0	-8.79038e-09	-3.01837e-08	-5.94228e-06	-1.27122e-07	-1.31408e-06	-5.58728e-10	-4.90535e-08	-2.18279e-07	-8.56113e-06	-5.81326e-05	-6.42893e-06	-9.07687e-06	-2.88863e-06	-2.2597e-05	-1.63314e-06	-1.409e-05	0.998591	-2.02273e-05	-0.000128629	-2.38273e-06
			-2.80209e-05	-0.00181992	0	0	-6.73111e-08	0	0	0	0	0	0	0	0	0	0	0	0	-1.63968e-05	-2.9862e-06	-7.38397e-07	-3.34712e-05	-1.63027e-07	-1.98221e-06	0	-6.2345e-08	-2.41191e-06	0	-1.46483e-06	-1.8218e-05	-5.6009e-06	-6.44854e-07	-3.48072e-06	-3.65127e-08	-1.73125e-07	-4.21552e-06	-6.9737e-07	-0.00272976	-3.66491e-05	-0.000420651	-3.80778e-06	-3.0716e-05	-6.3121e-06	-2.29446e-07	-1.34996e-07	0.960862	-2.89753e-07	-4.87158e-05
			-2.61681e-07	-0.000972807	-0.000165828	0	-1.34402e-11	-5.26631e-08	0	-3.73347e-05	-3.65918e-05	0	-3.63264e-05	-5.68276e-05	-5.94538e-05	-7.03058e-05	-2.89139e-06	-5.43622e-05	0	-8.84449e-06	-5.67942e-05	-3.24742e-05	-0.000161389	-3.27134e-05	-3.66058e-05	-1.43913e-06	-0.000156956	-5.61291e-05	0	-0.000103362	-6.28891e-05	-0.000218964	-5.52913e-05	-4.20869e-05	-0.000157588	-0.000185564	-1.87244e-07	-3.52413e-07	-7.96661e-05	-1.77661e-05	-6.98832e-05	-3.99548e-05	-2.63629e-05	-3.91884e-05	-0.000198828	-5.76456e-05	-5.8037e-06	0.990327	-0.000104241
			-0.000194825	-0.000494993	-0.000225009	0	-1.20804e-07	-0.000140127	0	-1.59559e-05	-0.000101269	0	-0.000123367	-0.000391207	-0.000159129	-0.000157398	-0.000144112	-0.0002208	0	-1.90767e-05	-0.000236605	-0.000285578	-0.000359883	-0.000518536	-0.00429276	-4.9362e-05	-0.000282506	-0.000340184	0	-1.12842e-05	-3.26779e-05	-0.000203387	-8.7021e-06	-4.27429e-05	-0.000109782	-0.000450101	-3.39672e-06	-3.44287e-06	-4.13655e-05	-7.13427e-06	-0.000191419	-0.000261888	-0.000241349	-0.000422681	-0.000835803	-0.000263723	-0.00010301	-0.000283188	0.999626
			0	0	-0.0261594	0	-0.00466462	0	-0.0131789	0	0	0	0	-2.97127e-08	0	-1.15478e-08	0	0	0	-8.40637e-06	-8.16247e-06	-1.62106e-06	-2.76758e-05	-2.89452e-07	-1.25582e-07	0	-2.71033e-08	-3.33522e-07	0	-7.85409e-07	-1.43441e-07	-3.78914e-07	-1.0284e-07	-4.55576e-05	-2.14475e-07	-9.23816e-06	-2.75065e-07	-1.65513e-06	-1.73657e-06	-1.86948e-05	-8.12534e-06	-3.72946e-06	-5.8331e-05	-6.6609e-11	-0.0191832	-3.60951e-08	0	0	-4.19623e-05
			-4.94209e-05	0	0	0	-0.00143659	0	-0.00252998	0	0	0	0	0	0	0	0	0	0	-2.28614e-06	0	0	0	0	-1.15125e-05	0	0	0	0	0	0	-0.000321664	0	-4.34012e-05	0	0	-5.55026e-06	-0.000307108	-0.0025397	-0.000225028	-0.00023313	-0.000107121	-0.00142976	-8.80645e-05	-0.000459808	-0.0551152	-0.000681144	-0.000716418	-7.36554e-05
			-0.000322689	-0.00129139	-0.000880537	0	-0.00138608	-0.000993101	-0.00163101	-0.000686537	-0.000594457	0	-0.000810487	-0.000319247	-0.000814278	-0.000745987	-0.000330752	-0.00104604	0	-0.000583762	-0.000554176	-0.000336753	-0.002534	-0.000429611	-0.000234889	-0.000295248	-0.000710864	-0.000774369	0	-0.000822156	-0.000524732	-0.000362501	-0.000161631	-0.00209105	-0.00133266	-0.00122344	-0.00192856	-0.00150958	-0.00382176	-0.00163694	-0.00230051	-0.00746361	-0.00727467	-0.00480022	-0.00616926	-0.00308058	-0.036139	-0.00143411	-0.00242281
			-0.000879648	-0.000430667	-0.00309966	0	-0.000172442	-0.00148236	-0.000233492	-0.00083778	-0.000670242	0	-0.000752613	-0.00113733	-0.000819762	-0.000691255	-0.000717729	-0.00106857	0	-0.000717212	-0.000386053	-0.000271901	-0.000808607	-0.00310728	-0.000640479	-0.00128103	-0.001638	-0.000957239	0	-0.000425011	-0.00067862	-0.000745307	-0.000516153	-0.00112232	-0.00266089	-0.00230366	-0.00181596	-0.00206744	-0.000477517	-0.00063578	-0.000448792	-0.000382	-0.00101279	-0.000547836	-0.0024423	-0.000553267	-0.000663527	-0.000554745	-0.000534903
			-0.000513874	-0.00110945	-0.0080187	0	-0.00223286	-0.00230803	-0.00848257	-0.00327695	-0.00812987	0	-0.00413197	-0.00651889	-0.00508684	-0.00849722	-0.00187072	-0.00579655	0	-0.00434395	-0.00158542	-0.00277832	-0.00247063	-0.0100924	-0.000858812	-0.00249959	-0.00748475	-0.00498831	0	-0.00336728	-0.00279306	-0.00261524	-0.000987576	-0.00488601	-0.0183521	-0.02762	-0.00914408	-0.00390631	-0.0010537	-0.00453306	-0.0014978	-0.00268387	-0.00378339	-0.00159038	-0.00106933	-0.000450051	-0.000472847	-0.000917555	-0.00128731
			-0.00291514	-0.000834137	-0.00056876	0	-0.000205411	-0.00159312	-0.00103163	-0.00038939	-0.00389332	0	-0.00308367	-0.00109346	-0.00201792	-0.00340052	-0.000760714	-0.00409134	0	-0.00228227	-0.000397362	-0.000890528	-0.00120392	-0.00239889	-0.000764407	-0.00102087	-0.00272237	-0.00214584	0	-0.00237962	-0.00214927	-0.001526	-0.000930813	-0.00134902	-0.00178799	-0.00309886	-0.00139	-0.00325247	-0.000458816	-0.000570122	-0.00061893	-0.000565435	-0.000531568	-0.00077701	-0.00077113	-0.00031732	-0.00031832	-0.00256582	-0.00085509
			-3.7677e-05	0	-0.000849105	0	-5.85496e-05	-8.81079e-05	-1.43213e-05	-0.00051154	-0.000237233	0	-0.000366137	-8.93418e-05	-0.000273522	-0.000183288	-0.000218474	-0.000140261	0	-0.000262267	-0.000103625	-2.59545e-05	-7.39044e-05	-0.000414235	-5.43126e-05	-5.14067e-05	-0.000472034	-0.000555523	0	-0.000172317	-0.000118835	-0.000190321	-0.000102953	-0.000113385	-0.000136561	-0.00015824	-5.37783e-05	-0.000105116	-2.17337e-05	-7.01206e-05	-8.5529e-05	-4.10659e-05	-3.74681e-05	-4.52845e-05	-0.000116483	-8.71786e-05	-1.3653e-05	-6.69059e-05	-5.99189e-05
			-0.00024962	0	-0.00487547	0	-0.000232634	-0.000350076	-5.69292e-05	-0.00197368	-0.00169683	0	-0.000979678	-0.000293959	-0.00114496	-0.00107738	-0.000743541	-0.000557344	0	-0.000814158	-0.00603068	-0.00109243	-0.000491318	-0.00140199	-0.000484251	-0.000196666	-0.00135294	-0.00138717	0	-0.00110667	-0.000806676	-0.000154558	-0.000467767	-3.63372e-05	-0.000804103	-0.00213242	-0.0193493	-2.00918e-06	-5.72605e-05	-0.000345391	-0.000195825	-0.000363147	-0.000297711	-0.000329901	-0.000765235	-9.52197e-05	-2.43885e-05	-0.000716776	-0.000673542
			0	0	0	0	0	0	0	0	0	0	0	0	0	-3.8201e-09	0	0	0	-4.41677e-07	-1.01216e-07	-3.25073e-08	-1.19941e-07	-4.88683e-05	-1.13155e-10	0	0	0	0	0	-1.83054e-07	0	0	0	0	0	0	0	0	0	0	0	0	0	0	0	0	-4.96291e-08	-8.41376e-07
			-0.0145056	-0.00623306	-0.0297503	0	-0.0181005	-0.00372692	-0.0262921	-0.000151506	-0.000271507	0	-0.000816814	-0.00261052	-0.00475626	-0.00481134	-0.000991723	-0.00410631	0	-0.00421689	-0.00485458	-0.0090121	-0.00419479	-0.00466186	-0.00836034	-0.00537064	-0.00386345	-0.00713801	0	-0.00505809	-0.00250382	-0.00132851	-0.00180368	-0.00340616	-0.00684029	-0.00592335	-0.00359259	-0.00291177	-0.00190379	-0.00106671	-0.000728056	-0.00164482	-0.00356349	-0.00180004	-0.00898509	-0.00770661	-0.00400518	-0.00756088	-0.00569093
			-0.0208529	-0.0198558	-0.00475685	0	-0.000949498	-0.00216593	-0.00161566	-0.00631858	-0.0070808	0	-0.00907236	-0.00751882	-0.00671905	-0.00537443	-0.00360952	-0.002487	0	-0.00382785	-0.00199901	-0.00309549	-0.00440438	-0.00650596	-0.00540564	-0.00112236	-0.0016476	-0.00165478	0	-0.00569302	-0.0453079	-0.00708478	-0.00224327	-0.0170922	-0.00458321	-0.00344595	-0.00481137	-0.00387733	-0.00788298	-0.00614895	-0.00584562	-0.00662909	-0.0125754	-0.0452187	-0.00733725	-0.00101801	-0.0313945	-0.00835045	-0.00715323
			-0.0103306	-0.0139884	-0.00678263	0	-0.00191798	-0.00653567	-0.00251704	-0.0138822	-0.0133853	0	-0.0147558	-0.0188648	-0.00943263	-0.0125146	-0.0199163	-0.010994	0	-0.0178417	-0.00981014	-0.00974787	-0.0072906	-0.0155044	-0.0127986	-0.00329437	-0.0239922	-0.0344773	0	-0.024185	-0.0310053	-0.0176082	-0.00779876	-0.0135547	-0.0132899	-0.0162365	-0.0306919	-0.0200944	-0.00836847	-0.0187372	-0.0153813	-0.0210484	-0.0193336	-0.0176956	-0.0106643	-0.00957354	-0.00312538	-0.0096298	-0.0131791
			0	0	0	0	0	0	0	0	0	0	0	0	0	0	0	0	0	0	0	0	0	0	0	0	0	0	0	0	0	0	0	0	0	0	0	0	0	0	0	0	0	0	0	0	0	0	0
			-1.85928e-05	0	-0.00363147	0	-0.00154255	-0.00052156	-0.00105282	-0.000115876	-7.26741e-06	0	-0.000120739	-0.000497197	-0.000249854	-0.00012485	-9.08715e-06	-0.000228525	0	-0.000341477	-0.000399905	-2.87589e-05	-1.03656e-05	-9.35035e-05	-8.76205e-05	-7.13547e-05	-0.000238973	-0.000261981	0	-0.00033095	-0.000169295	-0.000102094	-5.13254e-05	-0.000104627	-0.000801712	-0.00033234	-1.19025e-05	-2.23395e-06	-0.000253877	-9.18983e-05	-1.73291e-05	-0.000266673	-0.000116132	-0.000168569	-0.000448296	-0.000158373	-0.000597436	-0.000311952	-7.26477e-05
			-0.000986443	-0.00824711	0	0	-0.000174333	-0.0270235	-0.000457535	-0.00802622	-0.00866377	0	-0.0129678	-0.0161049	-0.0093551	-0.00376848	-0.010329	-0.00997019	0	-0.0019862	-0.00502871	-0.0043658	-0.00969047	-0.00695574	-0.00849935	-0.00113406	-0.00582968	-0.00459121	0	-0.010502	-0.00661072	-0.00482122	-0.000462675	-0.00216312	-0.0251042	-0.0163403	-0.00631706	-0.000999391	-0.000682843	-0.00318769	-0.0022807	-0.00339092	-0.00104598	-0.000557591	-0.000860856	-0.000527576	-0.00120973	-0.00600683	-0.00100163
			0	0	-0.00283243	0	-0.00146231	-0.000338945	-0.00141082	-6.38452e-06	-9.44328e-06	0	-9.57787e-05	-0.000143586	-4.15715e-05	-0.000208453	-1.1037e-07	-0.000498127	0	-4.92708e-06	-4.26531e-05	-5.01532e-06	-5.43216e-06	-0.000121648	-0.000595188	-7.41891e-05	-2.06227e-05	-4.32352e-05	0	-1.07926e-06	-4.14761e-05	-1.67936e-05	-2.10602e-05	-4.7028e-05	-6.5689e-06	-0.000176908	-0.000247974	-4.13985e-05	-5.12819e-05	-6.79485e-05	-9.71212e-05	-4.56519e-06	-5.21236e-05	-0.000102608	-4.39461e-07	-3.44028e-07	-0.000579143	-2.36406e-06	-0.000258374
			0	0	0	0	0	-1.65704e-05	0	-2.74286e-08	-4.04278e-08	0	-1.13538e-05	-1.77167e-07	-9.00467e-06	-8.25496e-08	0	-8.69699e-06	0	-7.14338e-08	-2.21101e-08	-8.32754e-08	-1.07716e-07	-2.56749e-09	-8.70575e-08	-8.86542e-06	-3.25903e-07	-3.54e-08	0	-4.4926e-08	-6.20723e-08	-1.54213e-07	-7.19207e-08	-6.82514e-08	-3.08879e-07	-2.50806e-07	-9.04892e-09	-1.17954e-08	-3.25491e-06	-1.12025e-07	-3.46941e-07	-8.47412e-08	-2.93969e-06	-1.88804e-08	-4.0104e-06	-5.04332e-09	-8.3998e-05	0	-7.3661e-06
			-0.00013329	-0.000209694	-0.00257366	0	-0.00013666	-0.00031182	-0.000272002	-0.000156832	-0.000198051	0	-0.000373912	-0.00047849	-0.000430219	-0.00041695	-0.00028876	-0.000678	0	-0.000236969	-0.00201287	-0.000929564	-0.000196938	-0.000184084	-0.00136862	-0.000103947	-0.000240673	-0.00023542	0	-0.00113104	-0.000780369	-0.00146794	-0.000981432	-0.000297017	-0.000419489	-0.000746205	-0.000867776	-0.00027231	-0.000319417	-0.000299431	-0.000349442	-0.000441504	-0.000446475	-0.000477738	-0.000314639	-0.000972959	-0.000275203	-0.000305924	-0.000353878
			-0.000565139	-0.00124451	0	0	-0.00115188	-0.000264626	-0.00164551	-0.000484398	-0.000990461	0	-0.000951158	-0.00233159	-0.000520868	-0.00715761	-0.000853042	-0.002969	0	-0.000480352	-0.000898693	-0.00114758	-0.000680893	-0.00191232	-0.000721933	-0.000888433	-0.00125222	-0.0026891	0	-0.00135157	-0.00776475	-0.0010611	-0.00498763	-0.000278549	-0.00321345	-0.00101498	-0.00117646	-0.00172624	-0.000211635	-0.000789575	-0.000104377	-0.000466892	-0.000417425	-0.000519269	-0.000243368	-0.000594103	-0.000474687	-0.000542013	-0.000284256
			-2.55753e-05	0	0	0	0	0	0	-6.02774e-10	-7.59895e-05	0	0	-2.85669e-08	0	-1.20857e-08	0	0	0	-2.92173e-07	-9.15638e-09	-1.27599e-06	-3.44368e-07	-1.63883e-07	-1.49478e-07	-0.000106595	-1.01108e-07	-3.05409e-07	0	-8.42218e-07	-2.30162e-07	-1.70161e-06	-2.60446e-07	-3.37333e-05	-2.0626e-07	-9.70048e-08	-3.30815e-05	-3.58577e-05	-1.14992e-05	-9.14015e-07	-2.77797e-05	-2.71296e-05	-5.3605e-05	-3.79751e-05	-7.59086e-07	-4.429e-05	-1.03818e-06	-9.51551e-07	-2.52174e-06
			-0.000163062	0	-0.00122494	0	-0.000616473	-2.02752e-07	-0.000151078	-0.00216511	-0.000136451	0	-0.000415093	-0.000844491	-0.000776016	-0.00149755	-0.000451382	-0.000457031	0	-7.21806e-06	-0.000327509	-0.000421118	-4.70492e-06	-0.000233746	-9.6452e-05	-0.000362399	-0.000222387	-0.000170402	0	-0.00036562	-0.000729457	-0.000253424	-3.50509e-05	-0.000207942	-7.45793e-05	-9.62857e-05	-0.000688867	-0.000172426	-0.000726835	-2.29799e-05	-0.00319322	-0.000466828	-0.000332407	-0.00018481	-0.000667205	-0.000217295	-0.000327223	-7.57356e-05	-0.000126147
			-4.579e-07	-0.00170226	0	0	-1.95099e-07	-6.04656e-05	0	-0.000136118	-2.74815e-05	0	-0.000173182	-0.000321355	-0.000407182	-0.000472842	-0.000200144	-0.000632396	0	-0.000320342	-0.000473609	-0.000285953	-0.000188522	-0.000699018	-0.000427121	-0.000119997	-0.000239222	-0.000262898	0	-3.4053e-05	-0.00087419	-0.000946424	-0.00135289	-0.000247374	-0.000325951	-0.000885454	-0.000111454	-0.000254189	-0.000139987	-0.000301052	-9.8543e-05	-0.000374016	-0.000405747	-0.000301479	-0.000131239	-0.000438859	-4.35761e-05	-0.000270217	-0.000630822
			0	0	0	0	-1.55544e-10	0	0	0	0	0	0	0	0	0	0	0	0	-8.16501e-07	-6.0974e-09	-7.2961e-09	-6.15956e-07	-2.85126e-05	-0.000294704	0	0	0	0	0	0	0	0	-2.42725e-06	0	0	-8.76778e-10	0	0	0	-5.06675e-07	0	-3.52771e-07	-1.37373e-08	-7.4683e-08	0	0	0	-2.26881e-05
			-0.00288779	-0.00106484	-0.00145214	0	-0.000199136	-0.000395561	-0.000296456	-0.00026362	-0.000354286	0	-0.000163828	-0.000304597	-0.00033005	-0.000504501	-0.000254331	-0.000564497	0	-0.000625879	-0.00120855	-0.00119576	-0.000536831	-0.000479912	-0.00116059	-0.000179884	-0.000397639	-0.000213746	0	-0.000882597	-0.000555742	-0.000956661	-0.000979912	-0.000103355	-0.000826342	-0.000574401	-0.000740497	-0.000306014	-0.000452885	-0.000851293	-0.000878512	-0.000693434	-0.000692967	-0.000224984	-0.000322665	-0.000285094	-0.000533677	-0.0007887	-0.000622346
			-3.16679e-07	-0.00117726	-0.000642178	0	-0.0018328	-0.000550376	-0.00155472	-0.00106671	-0.000843705	0	-0.000922913	-0.00106277	-0.00106687	-0.00152862	-0.00142894	-0.00267933	0	-0.0010432	-0.00272724	-0.00274514	-0.00143133	-0.00148959	-0.00260135	-0.001484	-0.000640723	-0.00236113	0	-0.00349352	-0.00214013	-0.00344969	-0.00534815	-0.000728845	-0.000789327	-0.00126479	-0.00378383	-0.00240997	-0.00281232	-0.000233484	-0.00121496	-0.00127644	-0.00243085	-0.00163617	-0.00272882	-0.0103701	-0.00446891	-0.00169348	-0.00225201
			-4.16887e-08	-0.000154979	0	0	-1.35471e-06	-3.29421e-05	-7.29259e-05	-0.000128143	-0.000118244	0	-9.41171e-05	-4.59327e-05	-9.89503e-05	-0.000158971	-0.000212913	-0.00084603	0	-0.000102791	-0.000132854	-1.30718e-05	-0.00016543	-0.000225551	-0.000440774	-9.18913e-06	-0.000204569	-0.000222049	0	-0.000256887	-7.84211e-05	-0.000270289	-0.000451262	-4.79262e-05	-7.70043e-05	-0.000118368	-0.000286447	-0.000158681	-9.41962e-05	-4.95936e-06	-9.33474e-05	-0.00014808	-0.000154507	-0.000110444	-0.000192328	-0.000383222	-0.000177817	-0.000173949	-0.000163876
			-0.0108446	-0.00231234	-0.00508042	0	-0.0109634	-0.0151554	-0.0150174	-0.00232829	-0.00789835	0	-0.00457568	-0.00655006	-0.0076648	-0.0126286	-0.0037091	-0.0122604	0	-0.00640247	-0.0106996	-0.00334977	-0.00810181	-0.00624219	-0.00319518	-0.00625605	-0.0079876	-0.00745203	0	-0.00930531	-0.00827157	-0.0121674	-0.0108604	-0.00661447	-0.0116575	-0.0105621	-0.00320276	-0.004363	-0.00376555	-0.00789484	-0.00325519	-0.0066068	-0.00442549	-0.00823095	-0.00355386	-0.0127063	-0.0165426	-0.00570963	-0.00751107
			-0.00163007	-0.00104091	-0.00484997	0	-0.000533335	-0.000515344	-0.000497537	-0.000287903	-0.000545955	0	-0.000337165	-0.000124967	-0.0007396	-0.00048185	-0.000322867	-0.000541916	0	-0.000696112	-0.00099456	-0.000393952	-0.00076961	-0.000588101	-0.000575356	-0.000120642	-0.000664107	-0.000472141	0	-0.000716238	-0.000787025	-0.000531002	-0.000245682	-0.000878147	-0.000547156	-0.000751867	-0.000620893	-0.000485598	-0.000247224	-0.000773434	-0.000474358	-0.000785845	-0.000677801	-0.000349782	-0.00087961	-0.000473365	-0.000450546	-0.000478419	-0.000446664
			0	0	0	0	-1.91895e-06	-0.000203556	-0.00028188	-0.000106174	-4.45162e-06	0	-0.000209928	-0.000269136	-0.000175974	-7.18104e-05	-7.96714e-06	-0.000427145	0	-0.000204772	-0.000308024	-2.05179e-05	-7.91745e-06	-0.000109048	-0.000156391	-0.000352184	-0.000503113	-0.000747192	0	-0.000407403	-0.000586502	-0.000799309	-7.4173e-05	-1.85632e-05	-0.00162627	-0.000370624	-0.000606514	-0.000122192	-0.000223181	-7.85226e-05	-0.000264553	-0.000406307	-0.000143429	-2.50469e-05	-0.00026809	-0.000254644	-0.00126073	-0.000153172	-0.000214969
			-0.00197927	0	0	0	-0.000349626	-0.000261086	-0.000363214	-0.000737434	-0.000536289	0	-0.000480906	-0.00104115	-0.0020471	-0.00221498	-0.000453386	-0.000825161	0	-0.00156991	-0.00354495	-0.0115825	-0.00182905	-0.00152074	-0.00463152	-0.00025907	-0.000531291	-0.000143963	0	-0.0022484	-0.000646346	-0.00136273	-0.000831027	-0.00201119	-0.00101103	-0.00116485	-0.00140465	-0.000557921	-0.000391396	-0.00219137	-0.00113418	-0.00179322	-0.00107163	-0.000495165	-0.00090695	-0.00192503	-0.00166512	-0.00323394	-0.000442025
			0	0	0	0	0	0	0	0	0	0	0	0	0	0	0	0	0	0	0	0	0	0	0	0	0	0	0	0	0	0	0	0	0	0	0	0	0	0	0	0	0	0	0	0	0	0	0
			0	0	0	0	0	0	0	0	0	0	0	0	0	0	0	0	0	0	0	0	0	0	-5.4756e-07	0	0	0	0	0	0	0	0	0	0	0	0	0	0	0	0	0	0	-3.79262e-09	-2.06186e-08	0	0	0	0
			0	0	-0.000863153	0	-0.00906873	-3.68896e-07	-0.0124228	-1.97274e-05	-3.60255e-05	0	-0.000286756	-0.000309173	-0.000446784	-0.000595455	-0.000281399	-0.00091664	0	-0.000606205	-0.000497655	-0.000339345	-0.000176516	-0.000429517	-0.000824237	-0.000336582	-0.00055638	-0.00124705	0	-0.00130457	-0.00110987	-0.00136437	-0.0014634	-0.000660825	-0.000315761	-0.000368593	-0.000198656	-0.000366584	-0.000405553	-0.000429588	-0.000482565	-0.000398677	-0.000622565	-0.000227605	-0.000210376	-0.00055215	-0.000160549	-0.000303364	-0.000501941
			-0.000624448	0	-0.00341159	0	-0.00225411	-0.000133978	-0.006289	-0.000940053	-0.000846143	0	-0.00102431	-0.00196593	-0.00195705	-0.00122746	-0.000902768	-0.0012575	0	-0.0022427	-0.00452238	-0.00238175	-0.000692257	-0.000837649	-0.00124625	-0.00105452	-0.00140535	-0.00146411	0	-0.00461703	-0.00300642	-0.0039882	-0.00454296	-0.00121966	-0.00053308	-0.00108327	-0.000342663	-0.00105239	-0.00133071	-0.000994976	-0.000501418	-0.000842573	-0.00208386	-0.000741946	-0.00217025	-0.00371131	-0.00069613	-0.0019638	-0.00205888
			-6.46709e-05	0	0	0	-2.39151e-05	-8.66307e-05	-5.26753e-06	-0.000346421	-0.000236346	0	-9.52888e-05	-0.000328737	-0.00021551	-0.000399747	-0.000162938	-0.0112431	0	-0.00134129	-0.000643762	-0.00408226	-0.000519658	-0.000399905	-0.000955729	-8.02823e-05	-0.000369685	-0.000647709	0	-0.00172835	-0.00827925	-0.00090937	-0.00118574	-0.000608971	-0.00033849	-0.000619298	-0.000302688	-0.000269297	-0.000298621	-0.000291373	-0.000461819	-0.000549626	-0.000369035	-0.00226514	-0.000215148	-0.000335396	-0.0003558	-0.000662966	-0.000814638
			-0.000617225	0	0	0	-0.00563981	-0.000556232	-0.00778021	-0.000577985	-0.0128821	0	-0.00155089	-0.00335713	-0.00243195	-0.00152628	-0.00108298	-0.0040224	0	-0.00363253	-0.00685436	-0.00307176	-0.00141424	-0.00237867	-0.00496815	-0.000533978	-0.00207265	-0.00295819	0	-0.00577245	-0.000858441	-0.00372053	-0.00481065	-0.00357347	-0.00148007	-0.00202519	-0.0031746	-0.00173557	-0.00399193	-0.000970919	-0.00882011	-0.00240285	-0.00449702	-0.00116214	-0.00279365	-0.0240401	-0.00284592	-0.00307598	-0.0029314
			0	0	0	0	0	0	0	0	0	0	0	0	0	0	0	0	0	0	0	0	0	0	0	0	0	0	0	0	0	0	0	0	0	0	0	0	0	0	0	0	0	0	0	0	0	0	0
			-0.000356471	-0.00014544	-0.000396677	0	-0.00017222	-0.000124972	-0.000349365	-0.000648045	-0.00233733	0	-0.000865611	-0.00639745	-0.00159572	-0.00408984	-0.000647369	-0.00470552	0	-0.00200751	-0.00195393	-0.0028806	-0.000887485	-0.000740227	-0.000499647	-0.000212912	-0.000247904	-0.000136117	0	-0.00361876	-0.00562541	-0.00119515	-0.00193662	-0.000795504	-0.000669596	-0.001048	-0.000528716	-0.000280356	-0.000481041	-0.000270606	-0.000782136	-0.00072983	-0.000416576	-0.000551263	-0.000430557	-0.000423202	-0.000461536	-0.000598338	-0.00103301
			-1.94157e-05	0	-0.000437561	0	-0.000226286	-4.7071e-05	-0.00025666	-0.000283213	-0.000244434	0	-0.000127803	-0.000231204	-2.29813e-05	-0.000250007	-2.21518e-05	-0.000167793	0	-0.000156527	-7.33786e-05	-3.2447e-05	-8.53157e-05	-7.24986e-06	-0.000113748	-0.000231014	-0.000229564	-0.000540761	0	-0.000359849	-0.00036071	-0.00694995	-0.000320183	-6.53437e-06	-3.13523e-05	-0.000179177	-0.000181911	-8.6651e-05	-0.000569248	-0.000888445	-0.00237763	-0.000107867	-0.000134769	-0.000162116	-0.000166252	-0.000364751	-3.36803e-05	-1.77068e-05	-4.15057e-05
			-0.00480046	0	0	0	0	0	0	0	0	0	0	0	0	0	-1.4578e-07	0	0	-8.22548e-08	-2.4682e-08	-2.1777e-08	-2.27406e-08	-5.35112e-09	0	-1.27514e-07	-8.13625e-09	0	0	0	-2.70628e-06	0	-3.04562e-05	-5.62245e-08	0	0	0	0	0	-1.12935e-09	0	0	-2.41255e-09	0	0	0	0	0	0
			-0.000997078	-0.00278285	-0.0153908	0	-0.00407092	-0.00321441	-0.00899981	-0.00154546	-0.0015853	0	-0.00183163	-0.000844044	-0.00210917	-0.00159381	-0.00145479	-0.00238346	0	-0.00120135	-0.002066	-0.000791874	-0.00185299	-0.001062	-0.00370603	-0.000411539	-0.00061429	-0.00105413	0	-0.00374425	-0.00219148	-0.00145525	-0.000504947	-0.0016524	-0.00271322	-0.00237545	-0.00229854	-0.000985717	-0.000858287	-0.00341274	-0.00171985	-0.00182872	-0.00153111	-0.000689039	-0.00267066	-0.000488274	-0.00552615	-0.00139881	-0.0019608
			-0.000219656	-0.000345568	-0.00235627	0	-0.00346341	-0.000367298	-0.00165954	-0.00831638	-0.00669992	0	-0.00284533	-0.00195698	-0.00450886	-0.00219627	-0.000848757	-0.000833489	0	-0.000556787	-0.00104495	-0.000196519	-0.000312901	-0.000541391	-0.00087827	-0.000648676	-0.000554322	-7.70882e-05	0	-0.000935666	-0.00147886	-0.00195121	-0.00197926	-0.000623686	-0.000575817	-0.00166314	-0.00161193	-0.00045088	-0.00137112	-0.00119885	-0.0146177	-0.00183918	-0.00135289	-0.00116959	-0.00237144	-0.00119336	-0.0110351	-0.000826113	-0.00077724
			-0.000222341	0	-0.00133621	0	-2.37982e-06	-0.000207906	0	-0.000240275	-0.000285823	0	-0.000219977	-0.000288987	-0.000637572	-0.000284882	-0.000282689	-0.000927914	0	-0.000415915	-0.000336922	-0.000859471	-0.000304285	-0.000317723	-0.00035031	0	-5.81676e-06	-2.36554e-06	0	-1.09589e-05	-5.80414e-05	-2.89064e-05	-5.17584e-06	-1.19323e-05	-4.53581e-06	-9.66134e-06	-5.87429e-05	-1.19539e-05	-0.000132869	-1.8701e-05	-0.000221876	-0.000531113	-0.000703495	-0.000728172	-1.95402e-05	-0.00127658	-0.000125388	-0.000429394	-0.000493869
			0	0	0	0	-7.97095e-07	0	0	0	0	0	0	0	0	0	0	0	0	-1.03094e-07	-3.51377e-05	-3.1017e-10	-2.18812e-09	-1.46882e-07	-3.30079e-05	0	0	0	0	0	0	0	0	0	0	0	-1.93626e-05	0	0	0	0	0	0	-3.33885e-08	-1.81517e-07	0	0	0	0
			0	0	-0.000308471	0	-5.81207e-06	-1.93553e-07	-0.000106439	-6.41287e-09	-2.33006e-06	0	0	-9.02098e-06	0	-2.72475e-06	-3.46543e-06	-0.00211513	0	-0.000483282	-0.000364192	-5.54831e-05	-0.000779844	-0.000546917	-0.000745162	-0.000390384	-0.000822736	-0.000849959	0	-0.000396028	-0.000901835	-0.00086002	-0.000704646	-0.000804505	-0.000153785	-0.000667189	-0.00061774	-0.000345604	-0.000277267	-1.17672e-05	-0.000515703	-0.000518129	-0.000507474	-0.00035912	-0.000311543	-0.000454392	-0.000573819	-0.000501736	-0.000401344
			-0.000207098	0	-0.00254578	0	-0.000356709	-0.000264399	-0.000769098	-1.18113e-05	-0.00260619	0	-0.000672385	-0.000628237	-6.6245e-05	-0.000485887	-0.000276126	-0.000694088	0	-0.000526015	-0.000575182	-5.0983e-05	-1.10903e-05	-5.05085e-05	-0.000683242	-0.000716277	-0.000522119	-0.00104675	0	-0.00020185	-0.000501494	-0.00120405	-0.00130671	-0.00069048	-0.000547501	-0.00107881	-0.000982085	-0.000630076	-0.000239395	-1.18665e-05	-0.00107476	-0.00029607	-0.000108191	-0.000381316	-0.0010067	-0.000570981	-0.000266623	-7.78757e-05	-8.69981e-05
			-0.000528978	-0.0031033	0	0	-0.000465393	-0.000659588	-0.000843891	-0.000465711	-0.00112073	0	-0.000357636	-0.00251109	-0.00139965	-0.000859378	-0.000898239	-0.00380311	0	-0.00245897	-0.000806502	-0.00417234	-0.000894919	-0.00115	-0.000508811	-0.000501596	-0.00147041	-0.000655088	0	-0.00381909	-0.0031172	-0.00338935	-0.00491093	-0.00135027	-0.000287054	-0.00104387	-0.00162239	-0.00157864	-0.00101357	-0.00214931	-0.000773652	-0.00118547	-0.00161789	-0.00114341	-0.000767398	-0.00141062	-0.00204732	-0.00194388	-0.00153192
			-0.000242098	0	0	0	-0.000303021	-5.07701e-07	-0.000199127	-3.62028e-05	-7.25329e-05	0	-0.00040799	-0.000497345	-0.000877352	-0.00123627	-0.000355808	-0.000595926	0	-0.0012363	-0.000747114	-0.000561625	-0.00030133	-0.000571233	-0.000490459	-0.000157724	-0.000469271	-0.000908624	0	-0.00218233	-0.00150006	-0.00184871	-0.00181961	-0.00038778	-0.000526775	-0.00061957	-0.000520067	-0.000347856	-0.000575561	-0.000748754	-0.000886335	-0.000525349	-0.000942383	-0.000523752	-0.000495674	-0.00129262	-0.000482641	-0.000759183	-0.000753349
			0	0	-0.000466965	0	-0.000530415	-1.18997e-07	-0.000774466	-2.22668e-06	-0.00129652	0	-0.000100228	-0.000155428	-0.000237787	-4.95296e-05	-2.1984e-06	-0.00015254	0	-0.000286428	-0.000494962	-2.98567e-05	-0.000236007	-7.92127e-05	-0.000100927	-0.000131377	-0.000152463	-3.94823e-05	0	-0.000828983	-0.000176438	-0.00038891	-0.000440083	-0.000168206	-0.000113429	-1.1116e-05	-9.3296e-05	-0.000260229	-0.000403485	-0.000145442	-0.000192934	-0.000195432	-0.000108419	-7.63756e-05	-0.000381106	-0.000215565	-3.26206e-05	-0.000113442	-9.83416e-05
			0	0	0	0	-0.000133369	0	-3.26992e-05	0	-1.99223e-07	0	0	-6.3641e-07	0	-2.90344e-07	0	-0.000590757	0	-1.72476e-05	-2.24829e-07	-3.14945e-07	-1.22457e-05	-0.000613176	-0.00473991	0	-3.26582e-08	-3.91424e-08	0	-1.47803e-10	-2.06767e-07	-1.16473e-05	-2.84601e-06	-4.62668e-05	-5.66853e-08	-1.02768e-06	-1.77525e-07	-1.14486e-07	-6.89136e-05	-1.69499e-06	-0.000331438	-9.13693e-06	-6.97158e-06	-1.80792e-07	-9.77785e-07	-2.37811e-07	0	0	-0.000418791
			0	0	0	0	0	0	0	0	0	0	0	0	0	0	0	0	0	-2.09144e-07	-2.50837e-09	-3.54617e-09	-1.29747e-07	-7.46408e-06	-6.12273e-05	0	0	0	0	0	0	0	-9.68474e-08	-5.60355e-07	0	-1.67663e-07	-0.000117539	0	0	0	-5.11353e-07	0	-7.66434e-07	-4.5809e-09	-2.49041e-08	0	0	-7.40296e-07	-6.26272e-06
			0	0	0	0	0	0	0	0	0	0	0	0	0	0	0	0	0	-8.56088e-07	-2.08733e-08	-2.95094e-08	-5.24499e-07	-3.2e-05	-0.00011996	0	0	0	0	0	0	0	0	-1.7461e-06	0	0	0	0	0	0	-3.64489e-07	0	-2.53774e-07	-5.19069e-09	-2.82192e-08	0	0	0	-1.63212e-05
			0	0	0	0	0	0	0	0	0	0	0	0	0	0	0	0	0	0	0	0	0	0	0	0	0	0	0	0	0	0	0	0	0	0	0	0	0	0	0	0	0	0	0	0	0	0	0
			-5.94639e-05	-0.00258981	0	0	-0.00104783	-0.000412116	-0.00315116	-0.000124586	-8.5867e-07	0	0	-0.000324258	-1.34738e-05	-1.16262e-05	-1.05996e-05	-4.49706e-07	0	-0.000137964	-4.45235e-06	-1.08248e-05	-3.87977e-05	-0.000150835	-0.000175096	-1.43615e-07	-7.06244e-06	-7.55751e-07	0	-1.3784e-06	-6.0847e-06	-1.05812e-05	-3.60286e-05	-1.0044e-06	-0.000736664	-0.000610669	-4.91163e-06	-0.000163957	-7.04542e-05	-8.26574e-05	-1.02467e-05	-2.25861e-06	-3.88794e-06	-5.67498e-07	-1.62405e-06	-0.000169602	-0.00162823	-4.19335e-06	-0.000202032
			-1.08663e-06	-0.00403957	0	0	-4.48049e-07	-4.32068e-08	0	-4.10949e-05	-9.3094e-06	0	-2.51826e-06	-1.46392e-05	-0.000407195	-0.000110021	-0.000114877	-0.000506002	0	-8.06106e-06	-0.000138659	-1.90179e-05	-5.7483e-05	-0.00018702	-0.000374753	-0.000216151	-0.000248773	-0.000133145	0	-0.000611491	-0.000409953	-0.00022265	-0.000545796	-0.000163893	-2.22063e-06	-2.5377e-06	-1.55096e-05	-6.61948e-05	-0.000207275	-0.00019289	-0.000212541	-0.00010189	-0.000233194	-0.000150495	-0.000144462	-0.000215083	-0.000200255	-0.000157652	-0.000278128
			-1.03766e-05	0	0	0	-3.23618e-05	-9.78217e-09	-6.16827e-05	-3.24106e-10	-1.08633e-08	0	0	-2.79494e-07	0	-1.35655e-08	0	0	0	-3.09991e-07	-0.000114479	-1.54413e-06	-3.56322e-07	-4.4762e-06	-5.32038e-05	0	-6.1002e-07	-2.6688e-06	0	-1.20827e-06	-4.76235e-07	-4.04512e-05	-1.99542e-08	-4.38508e-08	-1.81046e-07	-4.13997e-05	-4.44839e-06	-1.9137e-08	-5.75783e-07	-1.60303e-07	-3.37886e-07	-4.23306e-05	-2.60256e-07	-6.5871e-06	-2.44818e-08	-6.31468e-08	-1.35927e-07	0	-6.75669e-06
			-8.24863e-07	-0.00306646	-0.0151589	0	-0.00035104	0	-0.00116816	-6.68766e-06	-9.66538e-06	0	-3.08243e-06	-6.44523e-06	-2.88535e-06	-0.000221008	-1.04241e-06	-0.000512129	0	-6.68571e-06	-2.13469e-05	-1.30514e-05	-4.96521e-05	-3.70953e-05	-0.000580579	-9.3585e-05	-0.000196043	-0.000165577	0	-0.000308237	-6.52159e-05	-5.74218e-05	-0.000217244	-6.1801e-05	-0.000370542	-0.000426932	-1.7645e-05	-0.000391394	-0.000175935	-0.000199397	-0.0005641	-2.07839e-05	-0.000100458	-4.83393e-06	-2.38149e-05	-0.000887506	-0.000321329	-0.000362525	-0.000597676
			0	0	0	0	0	0	0	0	0	0	0	0	0	0	0	0	0	0	0	0	0	0	0	0	0	0	0	0	0	0	0	0	0	0	0	0	0	0	0	0	0	0	0	0	0	0	0
			-0.182081	-0.125925	-0.0670365	0	-0.149098	-0.401568	-0.327449	-0.190722	-0.27983	0	-0.101024	-0.170321	-0.348491	-0.279402	-0.0970824	-0.190264	0	-0.369628	-0.328244	-0.343859	-0.292062	-0.270027	-0.317695	-0.0728631	-0.295219	-0.208823	0	-0.140444	-0.142514	-0.192662	-0.238135	-0.319407	-0.211725	-0.282796	-0.136386	-0.134788	-0.218727	-0.42347	-0.331582	-0.30273	-0.318339	-0.19358	-0.36986	-0.209272	-0.243598	-0.337445	-0.285434
Type I Inverse
			1.07873	0.0362706	0.00152419	0	4.81884e-05	7.7204e-05	0.000100657	0.176383	0.0806116	0	0.321446	0.149568	0.0211304	0.0420077	0.11038	0.0140852	0	7.99755e-05	9.36455e-05	0.00371966	0.000688014	0.000216285	0.000100969	4.23252e-05	0.000530738	0.000217215	0	0.000105283	0.00817716	0.00195049	0.00241027	7.05537e-05	0.000146222	0.000111489	0.000294164	9.13003e-05	5.58085e-05	5.86409e-05	0.000110957	7.6478e-05	7.22475e-05	6.37355e-05	6.25864e-05	4.89942e-05	4.74299e-05	7.76137e-05	5.95724e-05
			8.32963e-05	1.24735	1.95766e-05	0	1.33286e-05	7.35815e-06	2.41271e-05	2.00243e-05	1.03252e-05	0	3.1609e-05	1.81514e-05	7.37642e-06	9.88801e-06	1.56868e-05	7.04707e-06	0	1.00695e-05	5.42728e-06	7.94237e-06	0.00835179	8.47091e-06	8.88013e-06	3.56561e-06	7.27201e-06	1.2906e-05	0	1.30298e-05	8.68329e-06	5.87607e-06	3.96206e-06	4.92598e-06	2.96454e-05	8.95379e-06	8.80565e-06	7.00687e-06	7.67784e-06	1.57006e-05	7.36226e-06	9.73885e-06	8.84645e-06	1.4241e-05	6.19445e-05	1.0189e-05	9.7183e-06	0.000289851	5.86852e-05
			4.58379e-06	1.40077e-06	1.03522	0	3.49093e-06	2.11959e-06	6.29324e-06	1.54778e-05	0.0309471	0	6.55521e-05	5.36515e-05	6.91303e-05	5.57999e-05	6.07136e-05	2.42392e-05	0	2.02616e-06	2.24327e-06	2.15698e-06	2.22739e-06	2.50224e-06	3.10487e-06	1.65249e-06	3.42057e-06	2.74544e-06	0	2.9947e-06	1.33032e-05	5.55455e-06	1.0853e-06	2.18539e-06	2.51227e-06	3.97115e-06	1.26965e-05	2.49136e-06	2.44665e-06	1.24053e-06	5.7267e-06	2.43097e-06	2.67719e-06	2.18495e-06	2.26624e-06	1.75453e-06	2.81447e-06	1.82457e-06	1.97461e-06
			0	0	0	1	0	0	0	0	0	0	0	0	0	0	0	0	0	0	0	0	0	0	0	0	0	0	0	0	0	0	0	0	0	0	0	0	0	0	0	0	0	0	0	0	0	0	0
			4.52727e-06	7.65953e-06	4.16077e-05	0	1.00101	1.31258e-05	0.000285523	1.72955e-05	3.99769e-05	0	2.16351e-05	3.25761e-05	2.54472e-05	4.00134e-05	1.16733e-05	2.89601e-05	0	2.07526e-05	9.17564e-06	1.35127e-05	1.37384e-05	4.79343e-05	6.23213e-06	0.000315229	6.07892e-05	2.59314e-05	0	1.69021e-05	1.52173e-05	1.41662e-05	5.84602e-06	2.36487e-05	8.56212e-05	0.000123761	4.3425e-05	2.03127e-05	6.24328e-06	2.231e-05	9.14195e-06	1.39745e-05	1.97066e-05	9.12937e-06	9.72144e-06	5.36411e-06	4.30966e-06	6.40108e-06	7.43555e-06
			8.75388e-06	5.43065e-06	1.23478e-05	0	7.04677e-06	1.00402	9.97598e-06	2.93452e-06	3.95174e-06	0	5.2322e-06	5.09081e-06	3.80715e-06	2.60697e-05	3.16098e-06	1.01823e-05	0	1.20525e-05	8.17885e-06	1.88456e-05	2.45757e-05	2.86964e-05	1.45108e-05	5.46709e-06	0.000779974	0.000150371	0	0.000379058	1.36229e-05	0.000104022	2.25958e-05	2.29949e-05	0.00248536	0.00111602	5.7263e-06	5.89447e-06	6.67703e-05	1.30778e-05	7.34143e-05	1.91367e-05	5.58686e-06	4.67018e-06	7.96701e-06	6.46293e-06	1.22208e-05	6.15057e-06	0.00143852
			4.68094e-07	7.87072e-07	9.82561e-07	0	0.00961284	1.26687e-06	1.00757	8.41147e-07	2.1185e-06	0	1.1704e-06	1.55792e-06	1.05079e-06	9.77405e-07	9.34696e-07	1.27816e-06	0	8.83787e-07	1.13939e-06	8.16818e-07	8.17768e-07	1.18821e-06	1.14148e-06	3.23008e-06	1.30536e-06	1.16269e-06	0	1.46018e-06	1.01421e-06	9.9615e-07	6.94428e-07	8.7067e-07	2.11092e-06	2.23839e-06	1.44763e-06	3.84373e-06	6.5214e-07	7.30939e-07	1.33671e-06	8.20667e-07	9.83559e-07	5.5696e-07	7.17674e-07	2.56262e-06	6.25925e-07	8.04892e-07	6.52374e-07
			5.93307e-05	5.79687e-05	5.89888e-05	0	6.35954e-06	1.97873e-05	3.52487e-06	1.01166	9.74104e-05	0	5.69619e-05	0.000305619	0.000881012	0.00115502	0.00206606	6.2877e-05	0	4.40265e-06	1.32671e-05	0.00312767	6.756e-06	1.14515e-05	4.46651e-06	1.40588e-05	1.9033e-05	1.03947e-05	0	2.04292e-05	0.000237491	5.32051e-05	1.83824e-05	1.02961e-05	1.20185e-05	3.5035e-05	0.000202104	2.95223e-05	5.77715e-05	4.23527e-06	0.000153957	1.17427e-05	1.43434e-05	8.62869e-06	3.14304e-06	1.23195e-05	4.08387e-06	1.05871e-05	9.37159e-06
			0.000124843	1.28918e-05	9.29681e-05	0	2.78359e-05	2.34952e-05	0.000128559	0.000399174	1.00758	0	0.00208111	0.00162416	0.00219948	0.00173875	0.00192507	0.000728925	0	4.17621e-05	3.90681e-05	3.6678e-05	5.12589e-05	4.42455e-05	4.46874e-05	2.87973e-05	7.25037e-05	4.09907e-05	0	4.55955e-05	0.000364054	0.000143109	1.97239e-05	4.13066e-05	3.95707e-05	8.48294e-05	0.00033837	4.86247e-05	3.97651e-05	9.57845e-06	5.37054e-05	3.32656e-05	4.58181e-05	3.63252e-05	3.21072e-05	2.5233e-05	4.30378e-05	3.62407e-05	3.04037e-05
			0	0	0	0	0	0	0	0	0	1	0	0	0	0	0	0	0	0	0	0	0	0	0	0	0	0	0	0	0	0	0	0	0	0	0	0	0	0	0	0	0	0	0	0	0	0	0
			4.42494e-05	6.60854e-06	9.82592e-06	0	2.29601e-05	2.1341e-05	0.000131526	0.000235094	0.000718711	0	1.01029	0.000473593	0.00310552	0.00211518	0.000289968	1.84007e-05	0	4.12027e-05	3.54403e-05	1.19448e-05	5.09922e-05	3.28414e-05	3.17753e-05	3.21586e-05	3.29555e-05	3.69327e-05	0	4.11898e-05	0.000411292	6.42119e-05	7.39295e-06	2.53301e-05	3.76356e-05	3.93173e-05	0.000331653	3.79213e-05	3.19319e-05	7.06844e-06	2.40631e-05	2.24682e-05	1.85014e-05	1.79975e-05	3.00574e-05	1.36547e-05	3.84491e-05	4.84562e-05	1.93322e-05
			0.000708683	3.03764e-05	0.000967941	0	2.68827e-06	7.55604e-06	4.06758e-06	0.00407554	0.00214522	0	0.000848848	1.01882	0.0160212	0.0017359	0.0311858	0.00583277	0	1.67454e-05	1.53068e-05	0.000428203	1.03827e-05	0.0010218	2.09345e-05	2.25354e-06	0.000138889	3.14445e-05	0	9.163e-06	0.000317103	0.000226147	8.17331e-05	1.00455e-05	9.98824e-06	8.93126e-06	2.24874e-05	7.71849e-06	3.97317e-06	6.63334e-06	8.37473e-06	8.17001e-06	8.42046e-06	6.616e-06	4.74036e-06	4.5011e-06	2.68104e-06	6.62902e-06	2.36222e-05
			4.25992e-05	1.24857e-05	8.84474e-06	0	3.32684e-05	3.82395e-05	8.5058e-05	6.09242e-05	3.9819e-05	0	7.98913e-05	0.000117542	1.00066	4.20089e-05	2.28244e-05	1.98945e-05	0	2.75967e-05	7.28244e-05	9.98693e-06	2.06237e-05	2.69529e-05	5.91187e-05	2.43005e-05	1.82185e-05	3.53008e-05	0	4.65438e-05	4.2952e-05	2.82534e-05	2.82148e-05	2.82335e-05	4.8649e-05	1.3657e-05	0.000410353	4.11765e-05	1.30131e-05	1.50322e-05	3.43943e-05	2.91273e-05	2.53755e-05	3.40039e-05	1.03134e-05	2.09884e-05	8.15491e-06	3.54166e-05	2.98073e-05
			0.000308281	3.68486e-05	0.000674411	0	0.000204466	2.43441e-05	0.000167292	0.00489521	0.00925066	0	0.00368686	0.0133822	0.0154878	1.02318	0.00582107	0.00283703	0	0.000147268	0.000128505	0.000152952	9.71244e-05	0.00012747	0.000143911	3.95724e-05	0.000219102	4.6373e-05	0	0.00011105	0.00455145	0.000986775	0.000113677	6.48078e-05	0.00186049	0.000772273	0.00042814	0.000448114	4.56919e-05	2.56484e-05	0.000139981	0.000101496	7.84312e-05	9.14731e-05	2.29887e-05	2.25717e-05	3.09008e-05	8.70218e-05	6.08667e-05
			0.021821	0.000740467	0.0121461	0	3.94771e-06	3.954e-06	8.6547e-06	0.00491578	0.00201497	0	0.00651415	0.003062	0.000511765	0.000860669	1.00325	0.000292068	0	4.6617e-06	4.39676e-06	0.000107779	1.59799e-05	7.31472e-06	6.9304e-06	1.63517e-06	1.78104e-05	9.48468e-06	0	6.78416e-06	0.000171223	4.78969e-05	5.04883e-05	4.03448e-06	6.57607e-06	6.02309e-06	1.14237e-05	5.00268e-06	3.00359e-06	4.77333e-06	5.58339e-06	5.09891e-06	4.77279e-06	4.12828e-06	4.0052e-06	3.49552e-06	5.44107e-06	3.7212e-06	4.11124e-06
			2.41073e-05	6.0272e-06	1.94844e-05	0	6.62344e-06	8.71044e-07	4.11601e-06	2.70684e-05	2.23552e-05	0	1.77651e-05	0.000313722	1.85478e-05	8.88884e-05	0.000556755	1.00001	0	1.17698e-06	4.03209e-06	1.12939e-05	1.0099e-06	3.38087e-06	3.9066e-06	4.46022e-06	5.17246e-06	3.03731e-06	0	4.95108e-06	2.25469e-05	9.023e-06	2.58543e-06	3.0023e-06	2.14027e-06	2.17239e-06	7.1141e-06	2.62885e-06	6.92251e-06	1.266e-06	2.75783e-05	5.13508e-06	4.33729e-06	3.06719e-06	6.75496e-06	4.06823e-06	5.17232e-06	1.73072e-06	2.46541e-06
			0	0	0	0	0	0	0	0	0	0	0	0	0	0	0	0	1	0	0	0	0	0	0	0	0	0	0	0	0	0	0	0	0	0	0	0	0	0	0	0	0	0	0	0	0	0	0
			0.00105989	6.56708e-05	0.00177913	0	1.05439e-05	8.45032e-06	1.55598e-05	0.000181958	0.000142074	0	0.000326279	0.000159746	3.11391e-05	5.3258e-05	0.000116999	2.6048e-05	0	1.02297	0.0456855	0.00651317	9.22007e-05	0.000130435	3.22686e-05	3.92508e-06	1.16432e-05	8.83228e-05	0	1.30558e-05	0.00043293	4.70053e-05	1.51725e-05	3.16577e-05	0.000336527	0.000255772	1.74341e-05	1.55577e-05	9.56382e-05	3.53316e-05	4.34277e-05	1.61805e-05	4.72461e-05	0.00133221	9.46904e-05	2.80272e-05	3.60765e-05	0.00614354	0.00158074
			3.79195e-08	3.22548e-08	9.35174e-08	0	4.33633e-06	2.23665e-08	1.13802e-06	3.84697e-08	5.21452e-08	0	3.53124e-08	3.87583e-08	3.78532e-08	3.47016e-08	2.34249e-08	9.5064e-08	0	3.7856e-08	1	5.00299e-08	3.21729e-08	3.27213e-08	7.61107e-08	1.55154e-06	3.12246e-08	3.97407e-08	0	6.03796e-08	7.74382e-08	6.99481e-08	5.00996e-08	3.31618e-08	3.52343e-08	4.10952e-08	4.20015e-08	2.5626e-08	2.95164e-08	2.88283e-08	7.16163e-08	3.35767e-08	3.85921e-08	3.30009e-08	4.40947e-08	7.41989e-08	6.93684e-08	3.88611e-08	3.89893e-08
			3.11256e-08	5.63798e-08	5.02844e-05	0	3.29979e-08	7.53223e-08	5.52574e-08	5.21138e-08	1.55615e-06	0	6.39335e-08	6.68488e-08	5.19399e-08	4.40914e-08	4.95052e-08	9.58737e-08	0	6.35122e-08	6.53196e-08	1	8.20861e-08	5.1103e-08	1.14546e-07	1.55045e-08	4.29107e-08	6.14977e-08	0	6.51636e-08	9.46601e-08	1.83923e-07	9.04269e-08	1.29416e-07	7.95151e-08	9.96426e-08	5.43959e-08	5.32205e-08	4.71837e-07	7.98081e-08	3.85867e-07	1.13387e-07	7.62722e-08	4.58365e-08	8.31144e-08	3.75935e-06	1.36737e-07	9.52129e-08	6.60296e-06
			0.000402374	0.000550457	0.000339881	0	0.000232571	0.000344832	0.000344092	0.000445873	8.66513e-05	0	0.000557168	0.000188453	0.000175849	0.000238986	0.000281054	0.000168082	0	0.000144339	7.00499e-05	0.000209222	1.07293	0.000414605	0.000174064	6.48281e-05	0.000240044	0.000592911	0	0.000762906	0.000132952	0.000190261	0.000105291	0.000103081	0.00279669	0.000192087	0.000173745	0.000231691	0.000589314	0.00142793	0.000434648	0.000633942	0.00044484	0.0012798	0.00710062	0.000355634	7.63673e-05	0.02552	0.00157902
			0.00122443	0.000182133	0.000269009	0	1.86576e-05	3.61421e-05	2.59022e-05	0.00180682	0.00263471	0	0.00148214	0.00562385	0.00257061	0.00262567	0.00154544	0.00245454	0	0.000920186	0.000685723	0.00118294	0.00102689	1.0063	0.00859864	4.40408e-05	0.000205875	0.000198083	0	6.93218e-05	0.00333178	0.00126734	0.000501398	0.00150033	0.000912206	0.00158636	0.000125313	0.00012641	0.000175847	0.000356187	0.000346855	0.000625507	6.10293e-05	0.000129008	0.000143773	0.000121149	4.23403e-05	0.00100409	0.00114868
			0.000406762	0.00278961	0.000147257	0	0.000103191	0.000189071	0.000154154	0.000346636	0.000257216	0	0.00030532	0.000342403	0.000341219	0.000447787	0.000279069	0.000544534	0	0.000493311	0.000417353	0.000177873	0.000358176	0.00528138	1.04485	0.000183048	0.000371237	0.000817867	0	0.000598979	0.000617247	0.000479027	0.000933297	0.000707824	0.000138503	0.000801034	0.00023026	0.000354001	0.000143318	0.000274135	0.000293494	0.000476107	0.000546364	0.000358967	0.000555327	0.000557769	0.000405738	0.000366177	0.00403385
			0	0	0	0	0	0	0	0	0	0	0	0	0	0	0	0	0	0	0	0	0	0	0	1	0	0	0	0	0	0	0	0	0	0	0	0	0	0	0	0	0	0	0	0	0	0	0
			0.000325413	7.35704e-05	3.67216e-05	0	2.15404e-05	1.15803e-06	6.12348e-06	5.43577e-05	2.74797e-05	0	9.85596e-05	4.90177e-05	2.47654e-05	1.59012e-05	3.47828e-05	1.17385e-05	0	2.54097e-05	2.34793e-06	8.84653e-05	3.93521e-06	9.18681e-05	6.53162e-06	0.000109261	1.00068	0.00286535	0	0.000912402	0.000160017	0.000257443	5.49268e-05	7.2038e-05	6.82175e-05	5.06076e-05	1.35951e-05	1.33035e-06	3.96012e-06	1.54534e-05	1.69972e-05	2.73828e-06	4.53821e-06	4.42592e-06	3.78852e-06	5.64286e-06	1.75255e-06	3.18399e-06	9.34435e-06
			1.23581e-06	4.33965e-07	1.48178e-06	0	2.94077e-07	4.72481e-07	4.12168e-07	1.20828e-06	1.6005e-06	0	1.7861e-06	3.27718e-06	2.3481e-06	1.0933e-06	7.81638e-07	1.67599e-06	0	1.22505e-06	6.79622e-07	3.50542e-05	9.26103e-06	5.14756e-05	1.77737e-06	8.94761e-06	8.54068e-05	1.00024	0	0.000118615	2.5309e-05	4.26153e-06	4.99729e-06	0.000186901	4.44605e-05	0.000107573	3.05812e-05	6.90277e-07	7.66904e-06	5.53855e-06	7.66605e-06	7.92083e-05	4.33902e-06	4.90442e-05	3.06178e-05	6.33724e-06	1.58349e-06	3.20347e-05	1.85292e-05
			0	0	0	0	0	0	0	0	0	0	0	0	0	0	0	0	0	0	0	0	0	0	0	0	0	0	1	0	0	0	0	0	0	0	0	0	0	0	0	0	0	0	0	0	0	0	0
			0.00027762	5.2007e-05	0.000142601	0	5.51974e-05	1.62799e-05	9.17442e-05	6.44981e-05	5.41706e-05	0	0.000102622	7.33919e-05	3.65814e-05	4.86382e-05	6.83388e-05	7.59346e-05	0	7.9078e-05	3.25294e-05	8.80015e-05	0.001806	0.00292945	0.00539711	1.41856e-05	1.5055e-05	2.42535e-05	0	1.00202	9.4345e-05	4.88831e-05	2.44618e-05	0.000112383	0.000303197	0.000404367	6.66173e-05	4.08038e-05	0.000166808	0.00178269	0.000296397	0.000646919	0.000691371	0.00143578	0.00217266	0.000354992	0.00011629	0.00122806	0.000811478
			0.000220102	0.0005699	2.75383e-05	0	7.16626e-06	6.62765e-06	1.09247e-05	0.000146561	9.47115e-05	0	0.000504717	6.18151e-05	0.00027742	0.00015843	3.90302e-05	6.89158e-05	0	2.39112e-05	1.27444e-05	8.41089e-05	1.34833e-05	2.13376e-05	3.40667e-05	4.1016e-06	0.000109139	1.43938e-05	0	1.3557e-05	1.01414	1.64341e-05	0.000108382	1.09548e-05	1.09432e-05	1.22223e-05	2.32612e-05	7.76843e-06	7.02896e-06	7.87848e-06	3.65025e-05	9.96414e-06	1.09417e-05	1.64488e-05	9.88071e-06	9.92325e-06	1.67688e-05	9.96759e-06	4.29036e-05
			2.85495e-07	3.10675e-05	2.07082e-07	0	4.02573e-08	3.09908e-08	5.20289e-08	1.28441e-07	3.156e-07	0	2.24655e-07	3.69989e-07	6.19373e-08	1.44581e-07	1.08574e-05	2.83687e-06	0	1.86443e-07	1.84019e-07	2.10789e-05	9.63953e-06	3.79181e-06	1.30572e-05	1.74383e-08	3.98803e-07	1.23095e-06	0	5.51508e-07	2.98636e-07	1.00002	8.39416e-08	1.38906e-07	1.454e-07	2.28229e-07	3.04377e-06	4.12454e-08	1.32121e-05	8.0532e-08	2.9182e-07	8.48865e-08	9.20587e-08	7.98608e-08	1.66196e-07	5.97605e-08	7.85405e-08	4.23249e-06	3.55865e-06
			0.000117058	4.49134e-06	6.18036e-06	0	3.57897e-07	2.29159e-07	4.93892e-07	2.11558e-05	1.95444e-05	0	3.94305e-05	0.000101466	5.15452e-06	7.96187e-06	0.000455087	2.4389e-06	0	4.65583e-06	2.18897e-06	7.26789e-06	1.56767e-06	7.9308e-07	6.81452e-07	8.11081e-06	3.16319e-06	8.52073e-07	0	8.5088e-07	0.000196454	3.33588e-06	1.00149	3.22109e-06	4.21481e-07	4.07829e-07	1.00453e-06	4.55941e-07	4.01267e-07	4.96654e-07	6.30738e-07	5.0773e-07	6.13013e-07	6.08308e-07	5.14061e-07	4.11799e-07	4.58347e-07	4.03374e-07	5.18927e-07
			0.0015299	0.000383132	0.00449243	0	0.000146775	0.000317981	0.000242329	0.00424851	0.00556029	0	0.00637508	0.00184677	0.00442427	0.00216342	0.0016189	0.000183886	0	0.000145803	0.00016103	0.00125633	0.00211174	0.000130817	0.000218193	0.000104614	0.000239492	0.000398928	0	0.00314412	0.0119086	0.0043231	0.000255633	1.00503	0.00157741	0.000219441	0.000282342	0.000332971	0.000713535	0.001231	0.00154099	0.00131089	0.00221195	0.00624175	0.00639365	0.000425673	0.000453523	0.00506788	0.00221975
			0.000631221	7.29539e-05	0.000163709	0	0.000125331	0.00400455	0.000145655	0.000113393	6.6037e-05	0	0.000203077	0.000114078	4.64685e-05	9.10741e-05	8.09466e-05	4.5387e-05	0	3.21653e-05	4.9323e-05	5.93019e-05	5.50002e-05	4.44573e-05	6.60547e-05	3.02422e-05	0.000115087	6.58227e-05	0	9.89083e-05	0.000114838	0.000150721	2.03403e-05	3.08856e-05	1.01562	0.000638232	0.000382322	0.00037551	5.6219e-05	6.50873e-05	1.78694e-05	2.26947e-05	4.02395e-05	2.35456e-05	5.73429e-05	5.23119e-05	3.8216e-05	5.74185e-05	5.37803e-05
			0.000521519	7.95158e-05	0.00017134	0	9.89103e-05	0.000797536	0.000132598	0.000156361	0.000954586	0	0.000732252	0.000172968	0.000100049	0.00146354	9.5922e-05	0.0059802	0	4.2673e-05	6.99305e-05	0.00010503	0.0015648	5.16554e-05	9.14847e-05	4.43177e-05	0.000162581	0.000483798	0	0.000305043	0.00150737	0.000179157	5.72905e-05	0.00117872	0.00277688	1.0005	0.000850245	0.00177093	0.000387596	0.000274369	0.00156224	0.00097687	7.83217e-05	0.000330217	0.000540895	6.82601e-05	7.88105e-05	0.000168762	0.000340788
			5.87533e-05	3.35666e-05	9.89809e-05	0	0.000315832	0.000108049	0.000160483	4.95153e-05	8.07372e-05	0	7.3404e-05	5.47263e-05	5.13915e-05	6.59745e-05	0.000128957	0.000203785	0	9.90216e-05	2.24801e-05	0.000264607	0.000266929	1.73483e-05	7.80316e-05	8.26176e-05	1.89158e-05	2.77419e-05	0	0.000119203	0.000152675	0.000108708	4.52134e-05	0.000177067	0.000171467	9.01293e-05	1.01534	0.000111417	0.00058155	0.00769662	0.000753811	0.00136796	0.00350383	0.00247117	0.00132563	0.000513096	0.000199949	0.00372818	0.000675971
			0.000261094	2.1662e-05	2.59413e-05	0	3.13613e-05	1.02755e-05	2.48324e-05	5.22313e-05	8.74251e-05	0	8.71968e-05	4.53803e-05	1.66462e-05	4.33067e-05	4.16978e-05	4.3288e-05	0	2.76527e-05	1.23931e-05	5.14985e-05	5.13523e-05	1.5794e-05	2.29238e-05	1.00519e-05	7.06965e-05	0.000143455	0	5.99378e-05	4.15577e-05	9.05087e-05	4.72133e-05	3.63389e-05	0.000243207	0.000322238	5.85458e-05	1.00332	0.000624877	0.000602502	0.00067202	0.00139698	0.00280868	0.00107369	0.000481526	0.000339279	0.000106415	0.000269977	0.00129347
			1.83604e-06	6.45145e-06	2.19441e-06	0	3.5321e-05	2.89399e-05	1.16645e-05	2.44601e-06	4.05788e-06	0	2.98404e-06	4.65663e-06	3.62781e-06	2.95695e-06	3.18608e-06	7.18954e-06	0	4.11564e-06	2.65619e-06	9.82249e-06	5.23527e-06	2.72468e-06	2.81221e-06	1.20356e-06	3.29179e-06	2.88846e-06	0	7.35949e-06	6.67057e-06	7.04352e-05	6.01871e-06	7.13765e-05	4.27563e-06	3.68983e-06	5.99067e-06	3.89834e-06	1.01637	5.69738e-05	5.84121e-06	8.58296e-06	5.94086e-05	6.95779e-06	8.86218e-06	8.76692e-06	0.000231316	5.69795e-06	7.24133e-06
			0.00520548	0.00197541	0.00401393	0	0.010823	0.00247532	0.00964085	0.00379601	0.00706234	0	0.00543761	0.00213391	0.00546397	0.00763579	0.0161366	0.026508	0	0.0024212	0.00177565	0.00757016	0.0135002	0.000835368	0.00489111	0.00385807	0.000845091	0.00159641	0	0.0103674	0.0177605	0.00620346	0.00237158	0.0127556	0.00997379	0.0101182	0.00708381	0.0101016	0.0161615	1.04777	0.0160695	0.0327742	0.0492914	0.0355991	0.0372778	0.0552709	0.00333431	0.0140222	0.0152518
			0.00014853	0.00132445	0.00101233	0	4.45575e-05	0.000413047	7.20896e-05	0.00016704	8.72248e-05	0	0.000152114	0.000182828	0.000194734	0.000176149	0.000167966	0.000191975	0	0.000343482	0.000305559	9.87549e-05	0.000418535	0.000222649	0.000159701	3.4913e-05	0.000502841	0.000705194	0	7.30793e-05	0.000230857	0.00206894	0.000385889	0.000258285	0.000360832	0.000226454	0.00127923	0.000847024	0.00741717	0.0002732	1.03382	0.00511989	0.000163749	0.000126903	0.00248424	0.000157697	0.000746418	0.000266425	0.00460191
			0.000927861	0.000151194	0.000395423	0	0.000805821	0.000190975	0.000403909	0.0002338	0.000194513	0	0.000398703	0.000223444	0.000176794	0.000111804	0.000162151	0.000219894	0	0.000118524	9.86923e-05	0.000423682	0.000266132	9.3102e-05	0.000132627	5.06997e-05	8.42061e-05	0.000113592	0	0.000137397	0.000164651	0.000455704	0.00014923	0.000168304	0.00027015	0.000278971	0.000296477	8.47967e-05	0.00376394	0.000239799	0.00961421	1.01672	0.0023994	0.0018632	0.00539439	0.000163835	0.00164593	0.000193421	0.006156
			0.000299874	0.000634739	0.000406504	0	0.000365631	0.000890743	0.000178308	0.00121821	0.000629798	0	0.000706785	0.00078644	0.000980704	0.000756021	0.000601388	0.000677563	0	5.59912e-05	0.000284555	8.21664e-05	0.0012035	0.00134741	0.00143717	0.000213756	0.000152256	0.000250502	0	0.000596032	0.000230107	0.00027088	0.000206477	3.41228e-05	0.00108033	0.0010214	0.00348276	0.00122171	0.0014209	8.33361e-05	0.00117361	0.00300783	1.00406	0.000103131	0.00654469	0.000195852	0.000385611	0.000992573	0.000748559
			0.000110384	0.00071883	4.16659e-05	0	1.42707e-05	0.000367837	4.94135e-05	9.39767e-05	4.84729e-05	0	0.000212935	7.9703e-05	0.00012226	4.8534e-05	0.00011884	0.000195188	0	0.000133995	8.16395e-05	2.39973e-05	0.0002114	8.83432e-05	6.41532e-05	1.0267e-05	8.84204e-05	8.06471e-05	0	6.1435e-05	3.56143e-05	4.60623e-05	2.41991e-05	3.62968e-05	0.000315064	7.44407e-05	0.000291122	0.000274456	0.000227474	4.2548e-05	0.000293271	0.000449661	8.30203e-05	1.0023	0.000103727	1.44665e-05	0.000147896	0.000424245	0.000178323
			1.40618e-06	4.80633e-06	0.00433495	0	1.02228e-05	2.13611e-06	0.000898002	1.64131e-06	0.000132683	0	2.26072e-06	4.35427e-06	2.91888e-06	2.15013e-06	2.34151e-06	5.68232e-06	0	1.62481e-05	1.60058e-05	5.49341e-06	3.33194e-05	2.21159e-06	2.35829e-06	9.05488e-07	2.4317e-06	1.90241e-06	0	5.46054e-06	4.90697e-06	4.69504e-06	5.75268e-06	3.14752e-05	2.16121e-06	1.77165e-05	3.18164e-06	2.30855e-06	2.00016e-06	2.96751e-06	1.48623e-05	8.36644e-06	2.88774e-06	2.24598e-06	1.02865	4.34953e-06	3.74958e-06	4.07978e-06	3.90404e-05
			1.08261e-05	1.38233e-06	2.5305e-06	0	0.000175614	4.21316e-07	0.000290459	2.27988e-06	1.91305e-06	0	3.77226e-06	2.22647e-06	8.35123e-07	1.04864e-06	1.68035e-06	1.03909e-06	0	6.65469e-07	8.08573e-07	1.0007e-06	1.88698e-06	6.27727e-07	1.35865e-06	5.27239e-07	2.08658e-06	7.38762e-06	0	9.80346e-07	1.3625e-06	7.00487e-06	7.80783e-07	2.06109e-06	7.03492e-07	7.58404e-07	1.14248e-06	9.38242e-06	6.1651e-05	7.42939e-06	1.06941e-05	4.07822e-06	2.48336e-05	2.81505e-06	1.71681e-05	1.00145	2.32137e-05	0.000131251	3.21343e-06
			3.89306e-05	0.00237426	1.71997e-05	0	1.10388e-05	6.54653e-06	1.25766e-05	1.16006e-05	1.03588e-05	0	1.77187e-05	1.21246e-05	7.33017e-06	9.74639e-06	8.90498e-06	1.01496e-05	0	2.34015e-05	1.04126e-05	5.78924e-06	6.47987e-05	5.30181e-06	7.69739e-06	2.6776e-06	6.26123e-06	1.0502e-05	0	1.07523e-05	3.19447e-05	1.29306e-05	6.10188e-06	1.42123e-05	1.04885e-05	8.63615e-06	1.61454e-05	9.44639e-06	0.00290633	4.88647e-05	0.000464425	3.41635e-05	5.99646e-05	2.79343e-05	2.72299e-05	1.66114e-05	1.04085	1.07981e-05	6.41493e-05
			6.37178e-06	0.00123545	0.000190272	0	9.92087e-06	5.70781e-06	1.65336e-05	4.4618e-05	5.19862e-05	0	4.41568e-05	6.80791e-05	6.9177e-05	7.9879e-05	1.04567e-05	6.70653e-05	0	1.57149e-05	6.38893e-05	4.15781e-05	0.000188564	3.94761e-05	4.89279e-05	4.08808e-06	0.000163888	6.30604e-05	0	0.000115522	7.55622e-05	0.000230892	6.52532e-05	4.80554e-05	0.00016964	0.00019502	7.75384e-06	5.81617e-06	8.75067e-05	2.48483e-05	8.26232e-05	4.79339e-05	3.43303e-05	4.57019e-05	0.000220121	7.22297e-05	1.86337e-05	1.00978	0.000112463
			0.000233945	0.000647583	0.000281317	0	1.34801e-05	0.00015026	2.68846e-05	6.63782e-05	0.000142877	0	0.000205621	0.000447749	0.000184422	0.000184689	0.000190343	0.000244149	0	2.95634e-05	0.000247604	0.000294873	0.000400887	0.000554143	0.00450081	5.32017e-05	0.000293259	0.000354994	0	2.60265e-05	5.52304e-05	0.00021714	2.08331e-05	5.46399e-05	0.000127632	0.000467207	1.63829e-05	1.32024e-05	5.31187e-05	1.62943e-05	0.000212072	0.000281263	0.000256403	0.000436318	0.000899511	0.000289267	0.000134185	0.000305453	1.0004
			5.78188e-06	6.84616e-06	0.0279344	0	0.00495289	1.17482e-05	0.013674	6.36583e-06	0.000842855	0	1.10246e-05	1.14995e-05	8.74979e-06	1.1281e-05	7.31212e-06	1.8723e-05	0	1.40971e-05	1.89944e-05	7.65551e-06	3.6371e-05	8.3437e-06	2.00569e-05	5.01399e-06	5.95262e-06	7.81137e-06	0	9.29191e-06	1.37977e-05	8.29317e-06	5.43024e-06	5.42704e-05	8.13311e-06	2.10164e-05	1.99465e-05	6.75478e-06	7.42686e-06	2.59858e-05	1.73499e-05	1.09363e-05	6.87711e-05	1.17567e-05	0.020249	1.06562e-05	2.10186e-05	6.7957e-06	5.44094e-05
			8.26481e-05	2.70353e-05	0.000174618	0	0.00186925	1.58788e-05	0.00327419	3.04695e-05	5.78496e-05	0	4.48029e-05	3.83877e-05	2.30984e-05	2.33293e-05	3.19383e-05	3.40706e-05	0	2.57078e-05	3.11166e-05	2.16634e-05	2.2362e-05	2.14343e-05	4.66384e-05	8.01338e-06	2.19039e-05	3.0944e-05	0	3.92084e-05	3.55298e-05	0.000429762	2.31398e-05	7.97089e-05	2.55933e-05	2.68052e-05	4.7333e-05	0.00040505	0.00322447	0.000310193	0.000345014	0.000179712	0.00182206	0.000143875	0.000744171	0.068204	0.000934476	0.000927535	0.000120879
			0.000496491	0.00182835	0.00128463	0	0.00154799	0.00107398	0.00187576	0.000842756	0.000762341	0	0.00104837	0.00048068	0.000932373	0.000873606	0.000473777	0.00117967	0	0.000655425	0.00064199	0.000427744	0.00283485	0.000510783	0.000354833	0.000336186	0.000771757	0.000855814	0	0.000927347	0.000712383	0.000444158	0.000203862	0.0021924	0.00148584	0.0013366	0.00208412	0.00159821	0.00413089	0.0017898	0.00256285	0.00776796	0.0075129	0.00501549	0.00674859	0.00328453	0.0378918	0.00164172	0.00259133
			0.0010534	0.000650411	0.00346976	0	0.000246693	0.00159865	0.000384118	0.00111693	0.00101798	0	0.00118636	0.00145952	0.000991589	0.000900621	0.000953053	0.00125592	0	0.000824159	0.000482404	0.000353494	0.000965763	0.00331741	0.000769529	0.00134759	0.00177503	0.00107243	0	0.000532317	0.000850597	0.000845455	0.000575468	0.00124021	0.00297931	0.00262557	0.00201767	0.0022012	0.000555143	0.000767657	0.000555112	0.000494566	0.00115687	0.000660632	0.00269766	0.00067725	0.000783209	0.000675157	0.000622352
			0.000779073	0.00155776	0.00894181	0	0.0025266	0.00259946	0.00900856	0.0037438	0.00906045	0	0.00473863	0.00726215	0.00569421	0.00921935	0.00246202	0.00647126	0	0.0046702	0.00192002	0.00302253	0.00295509	0.0106363	0.00114926	0.00265252	0.00783338	0.00528033	0	0.00365072	0.00330294	0.00286583	0.00110034	0.00525006	0.0195402	0.0287128	0.00978222	0.00425443	0.0012894	0.00506196	0.00184577	0.00312022	0.00430546	0.00197248	0.00165549	0.000859939	0.000688634	0.00126221	0.00154898
			0.00321169	0.00120826	0.000719786	0	0.000253893	0.00164392	0.00110468	0.000984049	0.00428413	0	0.00414126	0.00166929	0.00222385	0.00367903	0.00119651	0.00424399	0	0.00237538	0.00055547	0.000966148	0.00135501	0.00247027	0.000878639	0.0010372	0.00276965	0.00219812	0	0.0024516	0.00231519	0.00159129	0.000978509	0.00140057	0.00190211	0.00318207	0.00153779	0.00330807	0.000510241	0.000650729	0.000698789	0.000644714	0.00061526	0.000851348	0.000898055	0.000401963	0.000385149	0.00269649	0.000922544
			6.69502e-05	2.25662e-05	0.000998472	0	7.81169e-05	0.000110892	3.72281e-05	0.000586616	0.000320863	0	0.000434996	0.000132273	0.000321484	0.000229505	0.000262552	0.000177472	0	0.000301857	0.000171172	5.0583e-05	0.000100876	0.000465851	8.5199e-05	6.13985e-05	0.000521854	0.000614757	0	0.000212255	0.000167631	0.000220537	0.000126521	0.000134119	0.000174053	0.000198479	0.000186364	0.000123741	3.50717e-05	9.24708e-05	0.000111818	6.21224e-05	5.86309e-05	6.97794e-05	0.000149673	0.000112613	3.56758e-05	9.47685e-05	8.20493e-05
			0.000417939	0.000150992	0.00576089	0	0.000343028	0.000481821	0.000191045	0.00235932	0.00220833	0	0.00131591	0.000529985	0.00139913	0.00133826	0.000969524	0.000786323	0	0.00100321	0.00675336	0.00131501	0.000669976	0.00164983	0.00067347	0.000251809	0.00157941	0.00163183	0	0.00135858	0.00109969	0.000286454	0.000613287	0.00012967	0.00102902	0.00245953	0.0217074	7.7325e-05	0.000140754	0.000632591	0.000334205	0.000521603	0.000500062	0.000530622	0.000998171	0.000265427	0.000160213	0.000985655	0.000839036
			3.17569e-07	6.19689e-07	6.07727e-07	0	7.834e-07	1.60766e-07	1.28077e-06	2.32082e-07	1.47001e-06	0	3.7522e-07	7.47238e-07	5.92347e-07	4.71025e-07	2.59618e-07	6.63159e-07	0	1.1015e-06	8.41933e-07	4.16774e-07	5.66249e-07	5.23589e-05	1.51187e-06	1.86885e-07	3.17521e-07	2.64271e-07	0	1.23236e-06	9.42788e-07	8.32666e-07	8.70037e-07	3.91078e-07	4.2765e-07	3.77954e-07	3.19259e-07	4.0241e-07	5.5014e-07	3.91041e-07	4.7796e-07	3.93146e-07	3.56407e-07	2.5597e-07	5.34948e-07	5.88719e-07	4.69217e-07	4.58616e-07	1.34403e-06
			0.0198751	0.0112692	0.0382783	0	0.0225161	0.00545991	0.032583	0.00447866	0.00437146	0	0.00809132	0.00746722	0.00741755	0.00812447	0.00445522	0.0067228	0	0.00632843	0.00738905	0.0128271	0.00645915	0.00690368	0.0119283	0.0067681	0.00588707	0.00996962	0	0.00783472	0.00553581	0.00306357	0.00321122	0.00525488	0.00981571	0.00870095	0.00643841	0.00458897	0.00305425	0.00267966	0.00213457	0.0033735	0.00558637	0.00362026	0.0123029	0.0107885	0.00631298	0.0105116	0.00778196
			0.024057	0.0275186	0.00693033	0	0.00175252	0.00332442	0.00282778	0.0113253	0.0102937	0	0.0175893	0.0123842	0.00853133	0.00750281	0.0073736	0.00402463	0	0.00464648	0.00294	0.00401199	0.00589634	0.00752247	0.00683402	0.00143932	0.0024487	0.00266123	0	0.00705624	0.0491796	0.00820828	0.00287671	0.0183617	0.00617645	0.00467956	0.00622687	0.00466996	0.0089746	0.00737386	0.00709506	0.00802978	0.0141218	0.0478129	0.00917964	0.00210768	0.034842	0.00972774	0.00822083
			0.0121915	0.0184339	0.00825248	0	0.00246947	0.00690443	0.00322727	0.0165697	0.0153112	0	0.0190588	0.0215576	0.0107312	0.0138943	0.0224618	0.0122416	0	0.0185495	0.0109012	0.0103947	0.00857884	0.0160636	0.0140865	0.00348274	0.0242995	0.0349224	0	0.024851	0.0327706	0.0181646	0.0081021	0.0142044	0.0141785	0.0168478	0.0317805	0.0206574	0.00932234	0.0201921	0.0167986	0.022613	0.0209671	0.0191673	0.0127281	0.0112276	0.00419446	0.0108113	0.0141463
			0	0	0	0	0	0	0	0	0	0	0	0	0	0	0	0	0	0	0	0	0	0	0	0	0	0	0	0	0	0	0	0	0	0	0	0	0	0	0	0	0	0	0	0	0	0	0
			4.01658e-05	3.33355e-05	0.00384093	0	0.00158172	0.00054149	0.00111465	0.00014028	0.000149497	0	0.000151365	0.000541968	0.000279951	0.00016491	4.75793e-05	0.000267682	0	0.000368403	0.000436584	5.52743e-05	2.8144e-05	0.000115483	0.000113379	7.97336e-05	0.000258795	0.000287393	0	0.000364205	0.000226191	0.000130236	8.42462e-05	0.000122112	0.000844056	0.000357313	4.30937e-05	2.2007e-05	0.000275519	0.000116163	3.96563e-05	0.00029329	0.000141818	0.000194034	0.000520874	0.000207272	0.000649204	0.000336726	9.37027e-05
			0.00220458	0.0115619	0.00103187	0	0.000545502	0.0280826	0.000968643	0.00943444	0.00993753	0	0.0147801	0.0179906	0.0105809	0.00488469	0.0122055	0.0111323	0	0.00286334	0.00592113	0.00508176	0.0112029	0.00795792	0.00987661	0.00137063	0.0069084	0.00603255	0	0.0118608	0.00877932	0.00580458	0.000980271	0.00302433	0.0268124	0.017516	0.0082908	0.00190207	0.00129587	0.00432767	0.00329972	0.00460504	0.00222643	0.00194831	0.00185293	0.00138335	0.00203639	0.00712425	0.00189957
			2.10403e-05	2.8573e-05	0.00313117	0	0.00157659	0.000376194	0.00152322	2.84953e-05	0.000127925	0	0.000128749	0.000186324	6.8953e-05	0.000256483	2.91893e-05	0.000556423	0	2.35198e-05	6.65831e-05	2.22302e-05	2.22749e-05	0.000152303	0.000680866	8.66527e-05	4.36105e-05	7.56515e-05	0	3.00273e-05	9.70713e-05	4.31055e-05	4.36301e-05	6.91488e-05	3.42659e-05	0.000211417	0.000299177	6.37902e-05	7.12044e-05	9.75031e-05	0.000126811	3.07826e-05	8.18852e-05	0.000140876	2.12704e-05	2.45535e-05	0.000664744	2.08293e-05	0.000295448
			4.19781e-07	1.0063e-06	2.83226e-06	0	9.57128e-07	1.70892e-05	1.84858e-06	5.25576e-07	7.56396e-07	0	1.20969e-05	1.10521e-06	9.58612e-06	1.82147e-06	5.22035e-07	9.76927e-06	0	4.68867e-07	7.38155e-07	6.80616e-07	5.82981e-07	6.66894e-07	6.8111e-07	9.18107e-06	8.82228e-07	8.88737e-07	0	8.70587e-07	2.099e-06	7.97489e-07	1.38729e-06	3.99642e-07	1.44018e-06	9.09147e-07	9.00045e-07	5.62645e-07	3.84011e-06	5.65559e-07	8.27101e-07	5.34125e-07	3.40192e-06	4.23452e-07	6.00072e-06	6.6818e-07	8.81859e-05	4.51171e-07	7.76636e-06
			0.000552648	0.000854595	0.00349582	0	0.000446982	0.00082077	0.000634257	0.00067871	0.000820162	0	0.00105093	0.0012273	0.000881102	0.000912262	0.000907751	0.00120794	0	0.000694615	0.00252882	0.00130205	0.000564122	0.000650006	0.00197401	0.000241651	0.000812914	0.000993554	0	0.0018752	0.00177634	0.00205955	0.00131929	0.000714998	0.00110989	0.00138014	0.00166668	0.000730339	0.000623107	0.000817332	0.000837061	0.00102284	0.000988889	0.00109351	0.000742162	0.0014347	0.000722982	0.00070848	0.000753037
			0.00110191	0.00199183	0.000496788	0	0.00158819	0.000726977	0.00224631	0.000991026	0.00160211	0	0.00165472	0.00309217	0.00108249	0.00792643	0.00142893	0.00360516	0	0.00086781	0.0013832	0.00148229	0.00109957	0.00230052	0.00113379	0.00109401	0.0016882	0.00322434	0	0.00193918	0.00872188	0.00162944	0.00546592	0.000649861	0.00383706	0.00151383	0.00168658	0.00207507	0.000480243	0.00124698	0.000492877	0.000922912	0.000850827	0.00103268	0.000609821	0.00120073	0.00111024	0.000919816	0.00066978
			3.2416e-05	6.34395e-06	1.18493e-05	0	4.57537e-06	2.05161e-06	5.4997e-06	9.18393e-06	8.42008e-05	0	1.24961e-05	7.19027e-06	5.10836e-06	4.64501e-06	5.41377e-06	5.56256e-06	0	3.37571e-06	4.39027e-06	5.62082e-06	3.59748e-06	2.94455e-06	4.39362e-06	0.000107817	2.79712e-06	3.02305e-06	0	5.39342e-06	6.65122e-06	6.31751e-06	3.45586e-06	3.74258e-05	3.11291e-06	3.6285e-06	3.73589e-05	3.82398e-05	1.45013e-05	4.45428e-06	3.61386e-05	3.17104e-05	5.78537e-05	4.17669e-05	5.96693e-06	4.95284e-05	8.5442e-06	4.5197e-06	5.73812e-06
			0.000218683	4.42221e-05	0.0013493	0	0.000650738	2.41575e-05	0.000201856	0.00225647	0.000237759	0	0.000511238	0.000939887	0.000846596	0.00157246	0.000532998	0.000508704	0	3.08055e-05	0.000359476	0.000455761	2.94034e-05	0.000265564	0.000169554	0.000373585	0.0002468	0.000198168	0	0.000402285	0.000794127	0.00029386	6.30716e-05	0.000232975	0.000109373	0.000129042	0.00074646	0.000195202	0.00078531	5.29468e-05	0.00333463	0.000520505	0.00036722	0.000219788	0.000745182	0.000262436	0.000398361	0.000104643	0.000171266
			4.59147e-05	0.00225643	7.04486e-05	0	4.01681e-05	9.10313e-05	6.62933e-05	0.00018404	0.000101528	0	0.000235148	0.000453763	0.000487565	0.000585271	0.000262262	0.000762037	0	0.00038824	0.000558464	0.00035801	0.000263446	0.000769868	0.000514283	0.000139188	0.000277373	0.000305933	0	0.000117157	0.00105251	0.00103618	0.00145837	0.000299675	0.000394908	0.000972921	0.00016928	0.000295889	0.000182522	0.000357193	0.000153717	0.000442582	0.000476417	0.000375722	0.000208301	0.000537889	0.000109147	0.000331187	0.000702943
			2.16638e-06	2.84541e-05	5.34821e-06	0	5.32224e-06	2.78592e-06	1.24188e-05	4.0189e-06	5.91949e-06	0	3.39948e-06	1.20125e-05	5.90716e-06	8.34801e-06	3.4194e-06	1.23952e-05	0	6.20773e-06	6.58924e-06	6.87135e-06	4.05415e-06	3.53115e-05	0.000323356	1.99919e-06	2.94693e-06	2.92155e-06	0	1.02884e-05	1.29975e-05	5.59594e-06	8.08027e-06	5.72393e-06	5.09316e-06	5.86103e-06	7.97606e-06	2.74678e-06	3.22735e-06	3.00139e-06	5.44327e-06	3.26527e-06	3.98598e-06	3.3883e-06	3.38849e-06	5.91572e-06	9.6772e-06	3.56371e-06	2.95749e-05
			0.00346209	0.00177648	0.00190643	0	0.000480608	0.0006966	0.000696717	0.00106757	0.00101297	0	0.00146272	0.00118718	0.000700621	0.00104073	0.00089593	0.00110942	0	0.000936965	0.00157253	0.00150158	0.000844796	0.000768807	0.00151968	0.000316008	0.00071977	0.000616537	0	0.00135	0.00126025	0.00137797	0.00131349	0.000380069	0.00125029	0.000948042	0.00115891	0.000569481	0.000675416	0.00119593	0.00123802	0.00105954	0.00104263	0.000624848	0.000631768	0.000711094	0.000995179	0.00108408	0.000920515
			0.000605096	0.00209643	0.00155382	0	0.00232991	0.000996523	0.00229201	0.00154482	0.00151299	0	0.00154702	0.00176795	0.00158453	0.00217074	0.00191207	0.00338704	0	0.00148363	0.00326595	0.00319334	0.00193755	0.00197161	0.00324074	0.00168424	0.00107834	0.00290022	0	0.00416376	0.00325305	0.00405581	0.00582529	0.00118621	0.00146826	0.00188674	0.00443694	0.00278916	0.00321774	0.000695134	0.00176254	0.00177671	0.00296195	0.00234773	0.00334273	0.0111793	0.00542844	0.0022033	0.00269598
			5.68575e-05	0.000252991	7.16497e-05	0	4.22641e-05	8.30158e-05	0.000133535	0.000174825	0.000181412	0	0.000156081	0.000120234	0.000147649	0.000223909	0.000263219	0.000920761	0	0.000146377	0.000187876	5.76198e-05	0.000218667	0.000272896	0.000514242	2.79115e-05	0.000248972	0.000279365	0	0.000325399	0.000190689	0.000333303	0.000500149	9.11681e-05	0.00014447	0.000176579	0.000349167	0.00019568	0.00012796	4.96563e-05	0.000144353	0.000198061	0.00020311	0.000175768	0.000246563	0.000450255	0.00025059	0.0002221	0.000206824
			0.0124276	0.00395975	0.00644149	0	0.0117224	0.0157507	0.015996	0.00498633	0.00992804	0	0.00893428	0.00923561	0.00886237	0.0141389	0.00582801	0.0134667	0	0.00702628	0.01161	0.00417836	0.00930761	0.00683814	0.00408385	0.00649516	0.0084904	0.00805158	0	0.0101504	0.00977386	0.0129065	0.0113891	0.00724022	0.0127111	0.0113725	0.00418138	0.00487904	0.00441851	0.00879507	0.00421351	0.00755327	0.00542301	0.0092584	0.0047549	0.0141455	0.0181827	0.00668999	0.00819824
			0.00193833	0.00151656	0.00538739	0	0.00064351	0.000621682	0.000646592	0.000696686	0.000978454	0	0.00102026	0.000512339	0.000911986	0.000700486	0.000629652	0.000720777	0	0.000817766	0.00116627	0.000548561	0.000956394	0.000704719	0.000743282	0.000161332	0.000773906	0.000595944	0	0.00087804	0.00103426	0.000661349	0.000335974	0.0010058	0.000702587	0.000897302	0.000805531	0.000584921	0.000336149	0.000930928	0.000609818	0.000950372	0.000839119	0.000507274	0.00108968	0.000656037	0.00061892	0.000631031	0.000561708
			0.000105107	8.46305e-05	0.000163278	0	0.000122298	0.000312628	0.000447519	0.000188046	0.000146091	0	0.000317965	0.00038718	0.00027635	0.000189717	9.59907e-05	0.000569549	0	0.000298155	0.000449366	0.000102683	9.2087e-05	0.000194979	0.000263088	0.000403182	0.000600959	0.000869078	0	0.000546215	0.000744115	0.000939373	0.000179996	0.000103775	0.00178777	0.000490096	0.000762046	0.000195859	0.000303777	0.000174011	0.000391194	0.000516637	0.000244916	0.000125784	0.000372982	0.000465064	0.00148788	0.000243029	0.00031031
			0.00296509	0.00104754	0.00115949	0	0.000941391	0.000992002	0.00121296	0.00188309	0.00161985	0	0.00210628	0.00246343	0.0028729	0.003268	0.00161504	0.00183359	0	0.00236892	0.00438123	0.0123219	0.00260154	0.00232818	0.00562816	0.000561632	0.00144277	0.00131549	0	0.00341294	0.00221537	0.00229481	0.00149342	0.00272475	0.00205101	0.00218589	0.00275167	0.00131831	0.000906895	0.00311358	0.00194721	0.00275496	0.00201326	0.00148561	0.00175281	0.00290463	0.00252254	0.00402515	0.00118291
			0	0	0	0	0	0	0	0	0	0	0	0	0	0	0	0	0	0	0	0	0	0	0	0	0	0	0	0	0	0	0	0	0	0	0	0	0	0	0	0	0	0	0	0	0	0	0
			5.4535e-06	3.65826e-06	1.19811e-05	0	3.54429e-06	2.93415e-06	4.48003e-06	2.16776e-06	3.11291e-06	0	3.22435e-06	2.4884e-06	3.14232e-06	3.39127e-06	2.09703e-06	3.69898e-06	0	2.78696e-06	4.139e-06	3.59782e-06	3.25108e-06	2.55585e-06	3.70985e-06	1.2554e-06	2.69425e-06	2.53128e-06	0	3.53679e-06	3.71038e-06	3.11726e-06	2.32663e-06	3.13365e-06	3.14826e-06	3.38886e-06	2.60639e-06	1.93733e-06	1.38709e-06	3.05039e-06	2.02717e-06	3.0194e-06	2.60697e-06	2.26733e-06	3.13142e-06	3.55513e-06	3.655e-06	2.76427e-06	2.33676e-06
			0.000332486	0.000362981	0.00163552	0	0.00972554	0.000311942	0.0132954	0.00031974	0.000550274	0	0.000661745	0.000761886	0.000802102	0.00100285	0.000583882	0.00147539	0	0.000938162	0.000942099	0.00068478	0.000466109	0.000720785	0.00124567	0.000492692	0.000856156	0.00162533	0	0.00184358	0.00176056	0.00184858	0.00187497	0.000965076	0.000709948	0.000759367	0.00060162	0.000619268	0.00065688	0.000750401	0.000914577	0.000733093	0.000977931	0.000595735	0.000564182	0.0011849	0.000683714	0.000625325	0.000826951
			0.00121162	0.000541056	0.00442249	0	0.00302404	0.000647836	0.00732449	0.00152151	0.00186291	0	0.00182344	0.00274726	0.00253219	0.00186751	0.00148668	0.0020528	0	0.00274931	0.00524855	0.00285008	0.00117929	0.00130305	0.00189386	0.00128175	0.0018675	0.00204276	0	0.00536409	0.00392824	0.00470631	0.00509765	0.00170529	0.00117148	0.00170072	0.000957657	0.00143298	0.0017506	0.00148684	0.00123	0.00138242	0.00266071	0.00136283	0.00277197	0.0049107	0.00155013	0.00248388	0.00254565
			0.000446031	0.00029801	0.000438314	0	0.00040631	0.000445589	0.000510286	0.000710058	0.000743393	0	0.000496976	0.000817454	0.000596588	0.000890764	0.000445793	0.012022	0	0.00168117	0.00110551	0.00446245	0.000853224	0.000676084	0.00130009	0.000254093	0.000644727	0.000960183	0	0.00220554	0.00919694	0.00138553	0.00160606	0.000911176	0.000736123	0.00101539	0.000611442	0.000484265	0.000532363	0.000594113	0.000951697	0.000881614	0.000671111	0.0027327	0.00053504	0.0008656	0.00106498	0.000979505	0.00113533
			0.00161349	0.000907596	0.00160952	0	0.00692098	0.00117462	0.00957827	0.00148349	0.0146291	0	0.00274894	0.00462957	0.0034131	0.00252839	0.00194924	0.00531715	0	0.004491	0.00812603	0.00399303	0.0021881	0.00315917	0.00628629	0.000896932	0.00274639	0.00385245	0	0.00702886	0.00240482	0.00488564	0.00575226	0.00441414	0.00240219	0.00294744	0.00429657	0.00234885	0.00487535	0.00166441	0.0104967	0.00329041	0.00552047	0.00221512	0.00400891	0.0269905	0.00442364	0.00403778	0.00380318
			7.74593e-07	9.60315e-07	3.13641e-06	0	1.95684e-06	6.9549e-07	2.79484e-06	6.4478e-07	4.35229e-06	0	1.35224e-06	1.59872e-06	1.19365e-06	1.27564e-06	9.29406e-07	1.99862e-06	0	1.55774e-06	2.19711e-06	1.61078e-06	1.09955e-06	9.04139e-07	1.7199e-06	1.06894e-06	1.12809e-06	1.61466e-06	0	2.92622e-06	2.02856e-06	2.72655e-06	3.12486e-06	1.31233e-06	1.23995e-06	1.48814e-06	2.03982e-06	1.5726e-06	1.59161e-06	8.76319e-07	1.72262e-06	1.22593e-06	1.21869e-06	1.21022e-06	2.17495e-06	3.17405e-06	1.69505e-06	1.16345e-06	1.06335e-06
			0.000585456	0.000421031	0.000680769	0	0.000330407	0.000299569	0.000575285	0.000921437	0.00266466	0	0.00122192	0.00686028	0.00194339	0.00442434	0.00107617	0.00502315	0	0.00219432	0.00222613	0.00305328	0.00110363	0.00091332	0.000722116	0.000280459	0.000395292	0.000317214	0	0.00386105	0.00609762	0.00141375	0.00211471	0.000952335	0.000910585	0.00125545	0.000751501	0.000407997	0.000611542	0.000440236	0.000985661	0.00091502	0.000598079	0.00079359	0.000624034	0.000678498	0.000740025	0.000793496	0.00119709
			8.72168e-05	8.46196e-05	0.00060433	0	0.000310178	0.00010462	0.00037607	0.000349268	0.0003656	0	0.000210797	0.000319015	9.22026e-05	0.000334627	9.71439e-05	0.00029665	0	0.00021519	0.000154251	0.00010023	0.000151959	5.93643e-05	0.000193188	0.00026402	0.000282706	0.000614093	0	0.000455076	0.000511174	0.00710537	0.000396332	7.27031e-05	0.000114492	0.000261075	0.00028492	0.000141625	0.000659371	0.000987392	0.00256799	0.000206391	0.000239962	0.000273855	0.000289623	0.000532278	0.000148901	8.69545e-05	0.000118165
			0.0052373	0.000188004	9.1817e-06	0	4.50225e-06	2.41451e-06	1.22661e-05	0.000857593	0.000392721	0	0.00156155	0.000729547	0.000103724	0.000205618	0.000537161	7.03257e-05	0	2.209e-06	1.69431e-06	1.94638e-05	4.37766e-06	2.56657e-06	2.52204e-06	6.45469e-07	3.55351e-06	2.30326e-06	0	2.61567e-06	4.51394e-05	1.07073e-05	4.37159e-05	1.28322e-06	4.25762e-06	3.736e-06	2.926e-06	1.90821e-06	1.1619e-06	1.60758e-06	1.60313e-06	1.49371e-06	1.41641e-06	1.25071e-06	1.27172e-06	1.77588e-06	6.9227e-06	1.19999e-06	1.97068e-06
			0.00164565	0.00409763	0.0174005	0	0.00476288	0.00374535	0.00994437	0.00214652	0.00261384	0	0.00272557	0.00156331	0.0026074	0.00209856	0.00201384	0.00292398	0	0.00151031	0.00256505	0.00120402	0.00240524	0.00144891	0.00438131	0.000588334	0.000923808	0.001453	0	0.00427272	0.0029693	0.00178334	0.000720138	0.00200157	0.00344513	0.00294211	0.00310182	0.00123905	0.00115987	0.00385971	0.0021045	0.00227521	0.00203445	0.00126515	0.00348248	0.00103405	0.0063062	0.00192613	0.00235343
			0.000672896	0.00111376	0.00335087	0	0.00422156	0.000866501	0.0025854	0.00943137	0.00791193	0	0.00367729	0.00280475	0.00535032	0.00298737	0.0014655	0.00177353	0	0.00103258	0.00166356	0.000701649	0.000810627	0.00101689	0.00149415	0.000884614	0.00103464	0.00063916	0	0.00166613	0.00249349	0.00268048	0.00258355	0.00108187	0.00128182	0.00242488	0.00249315	0.000891659	0.00203852	0.00176185	0.0166386	0.0027204	0.00211297	0.00184851	0.00329993	0.00211953	0.0138263	0.00132979	0.00137615
			0.000492507	0.000362382	0.00172133	0	0.000138288	0.000658068	0.000173033	0.000575666	0.000652298	0	0.000683317	0.000748338	0.000959876	0.000559405	0.000604027	0.0012773	0	0.000584779	0.000558448	0.00107539	0.000577532	0.000557713	0.000638461	6.62511e-05	0.000184489	0.000194691	0	0.000300899	0.000585195	0.00024952	0.000133715	0.000206755	0.00046829	0.000348808	0.000304267	0.000130287	0.000268059	0.00019113	0.000450815	0.000768247	0.000943772	0.0011417	0.000176997	0.00152566	0.000515089	0.000676519	0.000678937
			7.39887e-05	5.87822e-05	9.89579e-05	0	7.35724e-05	6.7647e-05	0.000103975	4.34337e-05	5.93033e-05	0	6.04968e-05	6.44088e-05	5.32511e-05	7.31676e-05	4.40616e-05	7.51156e-05	0	4.81068e-05	0.000104729	4.77574e-05	5.04648e-05	4.87335e-05	8.7434e-05	3.40384e-05	5.3091e-05	6.56182e-05	0	7.37315e-05	8.54031e-05	0.000124753	6.20923e-05	4.46272e-05	7.17063e-05	6.83684e-05	9.98339e-05	3.77533e-05	3.56424e-05	5.50914e-05	5.48033e-05	4.75684e-05	4.66798e-05	6.17972e-05	4.75135e-05	8.27965e-05	8.75743e-05	4.98602e-05	5.12749e-05
			0.000256114	0.000306681	0.000767635	0	0.000256216	0.000226372	0.000485547	0.000231262	0.000313519	0	0.000278056	0.00032265	0.000235302	0.000280968	0.000227591	0.00280346	0	0.00077276	0.000721298	0.000379945	0.00112442	0.000829782	0.00115389	0.000530208	0.00112763	0.00122869	0	0.000810166	0.0015642	0.00130253	0.00103343	0.00110012	0.000470378	0.00102455	0.00108426	0.000568181	0.000485473	0.0002385	0.000863066	0.000821106	0.000806657	0.000707562	0.000610757	0.000891905	0.00101811	0.000812853	0.000673218
			0.000511668	0.000327127	0.00316317	0	0.00060274	0.000542945	0.00114621	0.000288994	0.00313674	0	0.00109383	0.00103523	0.000327476	0.000787322	0.000574429	0.00117402	0	0.000765826	0.000867809	0.000304123	0.000214938	0.000269312	0.00101291	0.000832414	0.000758161	0.00136661	0	0.000554999	0.00114252	0.00158665	0.0015637	0.000947575	0.000907085	0.00141341	0.00134821	0.000830881	0.000418736	0.000233663	0.00140714	0.000550101	0.000355428	0.000772551	0.00132106	0.000903662	0.000644139	0.000304518	0.000303582
			0.00107897	0.00457385	0.000643015	0	0.00120244	0.00187809	0.00185649	0.00121964	0.00267642	0	0.00148827	0.00383861	0.00230506	0.00156768	0.00179986	0.00489302	0	0.00309593	0.00193472	0.00520205	0.00175278	0.00185962	0.00164908	0.000712192	0.00206196	0.00133314	0	0.0049938	0.00403463	0.00416667	0.00550565	0.00195691	0.00167121	0.00211373	0.00257121	0.00197023	0.0015465	0.00273066	0.00182485	0.00185864	0.0023538	0.00163488	0.00147224	0.00357436	0.00278409	0.00282323	0.00205281
			0.000580718	0.000354152	0.00046033	0	0.000786866	0.000285158	0.000884372	0.000351826	0.000549966	0	0.000842851	0.00102693	0.00128355	0.00175466	0.000692739	0.0011861	0	0.00164523	0.00125945	0.000987497	0.000604767	0.000887888	0.000894317	0.000314725	0.000778864	0.00128317	0	0.00283037	0.00220385	0.00242194	0.0024245	0.000679924	0.00092514	0.00100704	0.000946584	0.000611861	0.00085574	0.00111214	0.00132888	0.000872285	0.00134151	0.000868761	0.000856183	0.00201377	0.000995162	0.00113385	0.00110307
			8.62817e-05	3.00182e-05	0.000543629	0	0.000556778	1.68127e-05	0.000806388	3.24359e-05	0.00135605	0	0.000146179	0.000193361	0.000266283	7.61402e-05	3.54535e-05	0.000184914	0	0.000312299	0.000533701	5.36492e-05	0.000274	0.000100721	0.000132497	0.000139251	0.000171748	6.00949e-05	0	0.000862336	0.000217037	0.000414933	0.000461588	0.000188707	0.000138649	3.58775e-05	0.000135124	0.00027837	0.000428052	0.000173659	0.00022306	0.00022534	0.000137817	0.000104967	0.000423734	0.000246943	6.30736e-05	0.000144305	0.000121521
			0.000418439	0.000113227	5.16679e-05	0	0.000173258	1.63529e-05	7.69907e-05	8.62017e-05	7.09867e-05	0	0.000145268	0.000111879	4.02475e-05	5.70165e-05	6.16806e-05	0.000727319	0	4.84522e-05	3.49028e-05	2.93529e-05	3.77999e-05	0.000756606	0.00567468	9.64516e-06	1.71967e-05	1.9853e-05	0	4.462e-05	7.67627e-05	5.51317e-05	5.55937e-05	7.87344e-05	2.9179e-05	4.01078e-05	2.00231e-05	1.85985e-05	0.000101448	2.15232e-05	0.000412633	3.67876e-05	3.31993e-05	3.26503e-05	2.59514e-05	2.9296e-05	3.78151e-05	2.326e-05	0.000528002
			5.86522e-07	1.78808e-06	1.43478e-06	0	1.39857e-06	5.21792e-07	2.07636e-06	9.06544e-07	1.15569e-06	0	8.23727e-07	1.58525e-06	1.03336e-06	1.7542e-06	6.32275e-07	1.8716e-06	0	1.04155e-06	1.12102e-06	9.78633e-07	7.71506e-07	8.64499e-06	6.55127e-05	4.51103e-07	6.46871e-07	8.33055e-07	0	1.43095e-06	2.3745e-06	1.2724e-06	1.82224e-06	1.20213e-06	9.90951e-07	1.14891e-06	0.000120044	5.97257e-07	6.08599e-07	1.53648e-06	1.87827e-06	8.624e-07	1.89402e-06	9.73685e-07	8.91963e-07	1.24561e-06	1.52744e-06	1.85457e-06	7.43483e-06
			1.81288e-06	1.98158e-05	4.14564e-06	0	6.3846e-06	3.01115e-06	1.44387e-05	4.57042e-06	5.67841e-06	0	3.34749e-06	8.74042e-06	4.95776e-06	5.83056e-06	2.78786e-06	8.47828e-06	0	5.58564e-06	5.27152e-06	5.41561e-06	3.26317e-06	3.72642e-05	0.000132301	1.31946e-06	2.51264e-06	2.50317e-06	0	6.25424e-06	9.41712e-06	6.26583e-06	7.80255e-06	4.47866e-06	5.46021e-06	6.92959e-06	5.78393e-06	2.76655e-06	2.57301e-06	3.14382e-06	6.49957e-06	3.21965e-06	3.5663e-06	2.96801e-06	3.00086e-06	5.03275e-06	1.13716e-05	3.15789e-06	2.1575e-05
			1.20298e-05	0.000123582	1.02935e-05	0	1.72658e-05	1.5724e-05	3.04513e-05	9.76677e-06	1.24748e-05	0	1.03878e-05	1.42364e-05	1.90933e-05	1.82905e-05	1.0027e-05	2.79184e-05	0	8.97448e-06	1.59554e-05	7.90107e-06	1.21599e-05	1.28274e-05	1.73611e-05	1.11586e-05	1.3913e-05	1.21928e-05	0	2.59987e-05	2.23314e-05	1.95728e-05	2.56684e-05	1.1173e-05	1.60264e-05	1.48564e-05	8.59604e-06	8.54482e-06	1.11697e-05	1.31176e-05	1.42038e-05	1.11531e-05	1.25516e-05	1.32498e-05	1.09838e-05	2.39448e-05	3.24339e-05	1.1566e-05	1.62163e-05
			7.71087e-05	0.00325553	2.75674e-05	0	0.00109289	0.000426862	0.00319627	0.000152944	2.51483e-05	0	3.40718e-05	0.000356888	3.62591e-05	2.96505e-05	3.95765e-05	3.06163e-05	0	0.000153684	2.65283e-05	3.02961e-05	7.57408e-05	0.000164666	0.00020207	4.73778e-06	1.64279e-05	1.15068e-05	0	1.76961e-05	2.99857e-05	2.65216e-05	4.8539e-05	1.20971e-05	0.000763965	0.000626461	2.68594e-05	0.000173979	8.63486e-05	9.58836e-05	3.25137e-05	1.90979e-05	2.3344e-05	1.96982e-05	1.6785e-05	0.000197067	0.00171952	2.04111e-05	0.000217946
			7.12402e-05	0.00544871	0.000112765	0	0.000130387	8.50858e-05	0.000223872	0.000165407	0.000148737	0	9.60884e-05	0.000154282	0.000527859	0.000236069	0.000186098	0.000662011	0	7.87989e-05	0.000235665	8.87243e-05	0.000164675	0.000268819	0.000528131	0.000262472	0.000319464	0.000205256	0	0.00074849	0.000578009	0.000355337	0.000671663	0.000229534	0.000118402	0.000119403	0.000107104	0.000124015	0.000281761	0.000277143	0.000415268	0.000189171	0.000319702	0.000234323	0.000237857	0.000353682	0.000464921	0.000231942	0.000369967
			1.8564e-05	1.46295e-05	9.87056e-06	0	4.1852e-05	1.22425e-05	7.54215e-05	1.08355e-05	1.51638e-05	0	1.39908e-05	1.69287e-05	1.11126e-05	1.13676e-05	1.05186e-05	1.69525e-05	0	1.09256e-05	0.000127144	1.4026e-05	9.13377e-06	1.40418e-05	6.68109e-05	4.05552e-06	1.07039e-05	1.31158e-05	0	1.90898e-05	1.74058e-05	5.55119e-05	1.51307e-05	8.00814e-06	1.38083e-05	5.42209e-05	2.17004e-05	7.77203e-06	7.15894e-06	1.04262e-05	1.17534e-05	5.24477e-05	9.66509e-06	1.49546e-05	7.79352e-06	1.51484e-05	1.45134e-05	9.75126e-06	1.60267e-05
			0.000107476	0.00399903	0.0161664	0	0.000516133	0.000113367	0.00141428	0.000126901	0.000650683	0	0.00012745	0.00016239	0.000127003	0.000423782	9.51841e-05	0.000712248	0	9.65608e-05	0.000163653	0.00011216	0.000172917	0.000141509	0.000770137	0.000148236	0.000287656	0.000279448	0	0.000479355	0.000294131	0.000205806	0.000381285	0.000144668	0.000532417	0.000563698	0.000175052	0.000477718	0.000260091	0.000314919	0.000754422	0.000127053	0.00020499	9.84355e-05	0.000136112	0.00108826	0.000548021	0.000464564	0.000709844
			0	0	0	0	0	0	0	0	0	0	0	0	0	0	0	0	0	0	0	0	0	0	0	0	0	0	0	0	0	0	0	0	0	0	0	0	0	0	0	0	0	0	0	0	0	0	0
Type II Inverse
			1.07901	0.0365233	0.00169162	0	0.000273625	0.000590637	0.000556411	0.176694	0.0810237	0	0.321693	0.149867	0.0215985	0.0424037	0.110573	0.0143829	0	0.000559506	0.000540292	0.00416848	0.00109822	0.000575573	0.000542212	0.00014571	0.000914124	0.000509527	0	0.000334341	0.00845039	0.00223382	0.00273002	0.000491674	0.000460083	0.000499499	0.000515442	0.000286505	0.000359911	0.000615116	0.000569422	0.000497081	0.000517943	0.000371088	0.000586769	0.000401116	0.000420543	0.000536086	0.000445364
			9.69322e-05	1.24736	2.7611e-05	0	2.41467e-05	3.19964e-05	4.59975e-05	3.49084e-05	3.00973e-05	0	4.34929e-05	3.25247e-05	2.98379e-05	2.8893e-05	2.49703e-05	2.13351e-05	0	3.30808e-05	2.68606e-05	2.94801e-05	0.00837148	2.57121e-05	3.00542e-05	8.52676e-06	2.56697e-05	2.69332e-05	0	2.40216e-05	2.17951e-05	1.94723e-05	1.9306e-05	2.51344e-05	4.47067e-05	2.75733e-05	1.94242e-05	1.63742e-05	2.22709e-05	4.24043e-05	2.93627e-05	2.99224e-05	3.02342e-05	2.89899e-05	8.70986e-05	2.70863e-05	2.7623e-05	0.000311851	7.71983e-05
			2.32663e-05	1.80155e-05	1.03523	0	1.83127e-05	3.58763e-05	3.62577e-05	3.58705e-05	0.0309742	0	8.18342e-05	7.33442e-05	9.99046e-05	8.18386e-05	7.34328e-05	4.38151e-05	0	3.35538e-05	3.16089e-05	3.16657e-05	2.91969e-05	2.61243e-05	3.21153e-05	8.44972e-06	2.86271e-05	2.19641e-05	0	1.80546e-05	3.12675e-05	2.41827e-05	2.21079e-05	2.98728e-05	2.31477e-05	2.94817e-05	2.72448e-05	1.53255e-05	2.24405e-05	3.78271e-05	3.58694e-05	3.00843e-05	3.19804e-05	2.23925e-05	3.67296e-05	2.49055e-05	2.73455e-05	3.19678e-05	2.73393e-05
			0	0	0	1	0	0	0	0	0	0	0	0	0	0	0	0	0	0	0	0	0	0	0	0	0	0	0	0	0	0	0	0	0	0	0	0	0	0	0	0	0	0	0	0	0	0	0
			8.37279e-06	1.10794e-05	4.38735e-05	0	1.00101	2.00742e-05	0.000291691	2.14931e-05	4.55529e-05	0	2.49865e-05	3.66296e-05	3.17817e-05	4.53731e-05	1.42914e-05	3.29895e-05	0	2.72421e-05	1.52201e-05	1.95867e-05	1.92897e-05	5.27966e-05	1.22035e-05	0.000316628	6.59776e-05	2.98873e-05	0	2.0002e-05	1.8915e-05	1.80005e-05	1.01732e-05	2.93478e-05	8.98688e-05	0.000129012	4.64196e-05	2.29544e-05	1.03587e-05	2.98408e-05	1.53464e-05	1.96666e-05	2.57382e-05	1.32888e-05	1.68152e-05	1.01294e-05	9.35903e-06	1.26056e-05	1.26565e-05
			1.20344e-05	8.34809e-06	1.42807e-05	0	9.64938e-06	1.00403	1.52376e-05	6.51535e-06	8.70853e-06	0	8.09122e-06	8.54873e-06	9.21092e-06	3.06419e-05	5.3944e-06	1.36197e-05	0	1.75885e-05	1.33353e-05	2.40271e-05	2.93114e-05	3.28443e-05	1.96049e-05	6.66064e-06	0.000784401	0.000153745	0	0.000381703	1.67774e-05	0.000107293	2.62872e-05	2.78567e-05	0.00248898	0.0011205	8.2809e-06	8.14806e-06	7.02811e-05	1.95022e-05	7.87072e-05	2.39925e-05	1.07323e-05	8.21849e-06	1.40186e-05	1.05281e-05	1.65283e-05	1.14435e-05	0.00144297
			7.9711e-07	1.07967e-06	1.17642e-06	0	0.0096131	1.86136e-06	1.00757	1.20028e-06	2.59557e-06	0	1.45715e-06	1.90473e-06	1.59275e-06	1.43597e-06	1.15869e-06	1.62291e-06	0	1.43902e-06	1.65655e-06	1.33649e-06	1.29273e-06	1.60422e-06	1.65238e-06	3.34979e-06	1.74927e-06	1.50115e-06	0	1.7254e-06	1.33058e-06	1.32421e-06	1.06466e-06	1.35827e-06	2.47433e-06	2.68765e-06	1.70384e-06	4.06975e-06	1.00425e-06	1.37526e-06	1.86755e-06	1.30767e-06	1.49962e-06	9.12833e-07	1.32461e-06	2.97033e-06	1.05794e-06	1.33574e-06	1.09907e-06
			0.000133421	0.000123859	0.000102644	0	6.51396e-05	0.000153659	0.000122357	1.01175	0.000204842	0	0.000121533	0.000383716	0.00100306	0.00125829	0.0021165	0.000140511	0	0.000129435	0.000129725	0.00324469	0.000113711	0.000105132	0.000119516	4.10152e-05	0.000118997	8.66119e-05	0	8.01534e-05	0.000308734	0.00012708	0.000101754	0.000120098	9.38543e-05	0.000136204	0.0002598	8.04198e-05	0.000137063	0.00014933	0.000273496	0.00012141	0.000130554	8.87674e-05	0.000139818	0.000104131	0.000101369	0.000130129	0.000109962
			0.000170104	5.31436e-05	0.000119637	0	6.3744e-05	0.000105276	0.000201153	0.000448578	1.00765	0	0.00212055	0.00167187	0.00227404	0.00180184	0.00195588	0.000776351	0	0.000118143	0.000110211	0.000108168	0.000116597	0.000101474	0.00011497	4.52647e-05	0.00013357	8.7551e-05	0	8.20804e-05	0.000407575	0.000188239	7.06546e-05	0.000108384	8.95633e-05	0.000146633	0.000373616	7.97175e-05	8.82033e-05	9.82153e-05	0.000126731	0.00010026	0.00011681	8.52811e-05	0.0001156	8.13199e-05	0.000102468	0.000109267	9.18537e-05
			0	0	0	0	0	0	0	0	0	1	0	0	0	0	0	0	0	0	0	0	0	0	0	0	0	0	0	0	0	0	0	0	0	0	0	0	0	0	0	0	0	0	0	0	0	0	0
			8.78639e-05	4.53958e-05	3.5524e-05	0	5.75618e-05	0.000100146	0.000201479	0.000282701	0.000781952	0	1.01033	0.000519566	0.00317736	0.00217597	0.000319661	6.4101e-05	0	0.000114804	0.000103995	8.08334e-05	0.000113953	8.79874e-05	9.95005e-05	4.80268e-05	9.18005e-05	8.17989e-05	0	7.63472e-05	0.00045323	0.0001077	5.64706e-05	8.99666e-05	8.58093e-05	9.88719e-05	0.000365616	6.78828e-05	7.86077e-05	9.24803e-05	9.44316e-05	8.70254e-05	8.691e-05	6.51722e-05	0.000110513	6.77008e-05	9.57172e-05	0.000118826	7.85463e-05
			0.000753842	7.05374e-05	0.000994549	0	3.85154e-05	8.91524e-05	7.64974e-05	0.00412484	0.00221071	0	0.000888204	1.01887	0.0160956	0.00179885	0.0312165	0.00588009	0	9.29539e-05	8.62892e-05	0.000499531	7.5573e-05	0.00107889	9.10583e-05	1.86837e-05	0.000199818	7.78997e-05	0	4.55655e-05	0.000360526	0.000271175	0.000132549	7.69712e-05	5.98681e-05	7.0595e-05	5.76536e-05	3.87411e-05	5.2302e-05	9.50701e-05	8.12354e-05	7.50135e-05	7.92518e-05	5.54614e-05	8.8045e-05	6.04614e-05	6.19773e-05	7.94909e-05	8.49334e-05
			0.000157658	0.00011481	7.66385e-05	0	0.00012455	0.000246135	0.000269598	0.000186515	0.000206655	0	0.000180167	0.000238822	1.00085	0.000202371	0.000101158	0.000140456	0	0.000221764	0.000253677	0.000191721	0.000186719	0.000172433	0.000237784	6.61622e-05	0.000173456	0.000153662	0	0.000139292	0.000153588	0.000142978	0.000157686	0.00019875	0.000175735	0.000170767	0.000499951	0.000120217	0.000136148	0.000240356	0.000220032	0.000199434	0.000205843	0.000158455	0.000222561	0.000163567	0.000159233	0.000221058	0.000186019
			0.000447244	0.000160432	0.000756289	0	0.000314713	0.000275432	0.000390173	0.00504689	0.00945216	0	0.00380797	0.0135286	0.0157167	1.02338	0.00591568	0.00298264	0	0.000381776	0.000346932	0.000372443	0.000297728	0.000303175	0.000359695	9.01314e-05	0.000406592	0.000189325	0	0.000223068	0.00468508	0.00112533	0.000270047	0.000270751	0.00201398	0.000962024	0.000536353	0.000543577	0.000194409	0.000297786	0.000364188	0.000307186	0.000296393	0.00024178	0.000279333	0.000194772	0.000213367	0.000311232	0.000249533
			0.021842	0.000759175	0.0121585	0	2.06372e-05	4.19644e-05	4.2395e-05	0.00493874	0.00204548	0	0.00653249	0.00308417	0.000546417	0.000889989	1.00326	0.000314111	0	4.01622e-05	3.74628e-05	0.000141006	4.63479e-05	3.39134e-05	3.95965e-05	9.28893e-06	4.61932e-05	3.11251e-05	0	2.37417e-05	0.000191451	6.88724e-05	7.416e-05	3.52108e-05	2.98118e-05	3.47482e-05	2.78053e-05	1.94541e-05	2.55168e-05	4.59702e-05	3.95244e-05	3.62369e-05	3.77685e-05	2.68822e-05	4.28114e-05	2.95637e-05	3.30633e-05	3.76628e-05	3.26721e-05
			0.00016312	0.000129654	0.000101392	0	0.000116909	0.000252048	0.000227075	0.000178806	0.000223924	0	0.000138917	0.000460252	0.000247533	0.000282637	0.000651396	1.00015	0	0.000235768	0.000222536	0.000230863	0.000201684	0.000179148	0.000219767	5.50371e-05	0.000192729	0.00014604	0	0.000117008	0.000156216	0.000147631	0.000159011	0.000209018	0.000155685	0.000191991	0.000115366	9.81252e-05	0.000155692	0.000273499	0.000251864	0.000210898	0.000222376	0.000153427	0.00026319	0.00017633	0.000187703	0.00022602	0.000191199
			0	0	0	0	0	0	0	0	0	0	0	0	0	0	0	0	1	0	0	0	0	0	0	0	0	0	0	0	0	0	0	0	0	0	0	0	0	0	0	0	0	0	0	0	0	0	0
			0.00107998	8.35359e-05	0.00179096	0	2.64811e-05	4.47475e-05	4.77793e-05	0.000203885	0.000171203	0	0.000343786	0.000180921	6.42294e-05	8.12563e-05	0.000130675	4.70971e-05	0	1.02301	0.045717	0.0065449	0.0001212	0.000155835	6.34623e-05	1.12339e-05	3.87467e-05	0.000108988	0	2.9249e-05	0.000452246	6.70354e-05	3.77773e-05	6.14288e-05	0.000358715	0.000283203	3.30774e-05	2.93577e-05	0.000117137	7.46717e-05	7.58389e-05	4.5915e-05	7.87546e-05	0.00135393	0.000131748	5.29204e-05	6.24537e-05	0.00617595	0.00160801
			1.06223e-06	9.43199e-07	6.97053e-07	0	5.14897e-06	1.87316e-06	2.78089e-06	1.15655e-06	1.53741e-06	0	9.28016e-07	1.11846e-06	1.72513e-06	1.46233e-06	7.20789e-07	1.16836e-06	0	1.76644e-06	1	1.66792e-06	1.51084e-06	1.32786e-06	1.66668e-06	1.92421e-06	1.41323e-06	1.09345e-06	0	8.86073e-07	1.06238e-06	1.09128e-06	1.20272e-06	1.55119e-06	1.16662e-06	1.43977e-06	8.39652e-07	7.2929e-07	1.12573e-06	2.03478e-06	1.72426e-06	1.54974e-06	1.64521e-06	1.14093e-06	1.93364e-06	1.34351e-06	1.41434e-06	1.69154e-06	1.42967e-06
			1.97538e-06	1.78544e-06	5.143e-05	0	1.57547e-06	3.58832e-06	3.1736e-06	2.17434e-06	4.37533e-06	0	1.75838e-06	2.11624e-06	3.25456e-06	2.75388e-06	1.37317e-06	2.1331e-06	0	3.34454e-06	3.12135e-06	1	2.88875e-06	2.50941e-06	3.13361e-06	7.2288e-07	2.6661e-06	2.06155e-06	0	1.63241e-06	1.96418e-06	2.12252e-06	2.27821e-06	3.01079e-06	2.22701e-06	2.75447e-06	1.56842e-06	1.38885e-06	2.55255e-06	3.8873e-06	3.52276e-06	2.99122e-06	3.1258e-06	2.14879e-06	3.66966e-06	6.16862e-06	2.68964e-06	3.23216e-06	9.24261e-06
			0.000464084	0.000605337	0.000376241	0	0.000281529	0.000456334	0.000443068	0.000513232	0.000176131	0	0.000610949	0.0002535	0.0002775	0.000324994	0.000323067	0.000232743	0	0.000248478	0.000167048	0.000306692	1.07302	0.000492632	0.000269889	8.728e-05	0.000323304	0.000656392	0	0.00081265	0.00019229	0.000251792	0.000174731	0.000194535	0.00286486	0.000276351	0.0002218	0.000274083	0.000655356	0.00154878	0.000534212	0.000725284	0.000541632	0.00134654	0.00721445	0.000432104	0.000157396	0.0256196	0.0016628
			0.00124192	0.000197687	0.000279314	0	3.25336e-05	6.77449e-05	5.39546e-05	0.00182591	0.00266007	0	0.00149738	0.00564229	0.00259942	0.00265005	0.00155735	0.00247287	0	0.000949702	0.000713215	0.00121056	0.00105214	1.00632	0.0086258	5.04043e-05	0.000229473	0.000216076	0	8.34207e-05	0.0033486	0.00128478	0.00052108	0.00152625	0.000931525	0.00161024	0.000138933	0.000138425	0.000194565	0.000390439	0.000375074	0.000651396	8.84627e-05	0.000147926	0.000176037	0.000142823	6.5306e-05	0.00103231	0.00117242
			0.000662645	0.00301717	0.000298026	0	0.000306196	0.000651415	0.000564558	0.000625941	0.000628247	0	0.000528326	0.000612123	0.000762715	0.000804422	0.000453276	0.000812654	0	0.000925126	0.000819556	0.000582037	0.00072756	0.00560492	1.04525	0.000276146	0.000716475	0.00108109	0	0.000805245	0.000863294	0.000734165	0.00122123	0.00108704	0.000421135	0.00115044	0.00042952	0.000529783	0.000417161	0.000775239	0.00070634	0.000854858	0.000947712	0.000635737	0.00102735	0.000874854	0.000741725	0.00077903	0.00438126
			0	0	0	0	0	0	0	0	0	0	0	0	0	0	0	0	0	0	0	0	0	0	0	1	0	0	0	0	0	0	0	0	0	0	0	0	0	0	0	0	0	0	0	0	0	0	0
			0.000326747	7.47571e-05	3.75078e-05	0	2.2599e-05	3.56902e-06	8.26362e-06	5.58142e-05	2.94145e-05	0	9.97225e-05	5.04242e-05	2.69634e-05	1.77609e-05	3.56913e-05	1.31366e-05	0	2.76615e-05	4.4453e-06	9.05729e-05	5.86144e-06	9.35553e-05	8.60363e-06	0.000109746	1.00069	0.00286672	0	0.000913478	0.0001613	0.000258773	5.64283e-05	7.40155e-05	6.96914e-05	5.24296e-05	1.46342e-05	2.247e-06	5.38813e-06	1.80665e-05	1.91501e-05	4.71336e-06	6.63112e-06	5.8692e-06	6.24999e-06	7.29637e-06	3.50462e-06	5.3369e-06	1.1156e-05
			1.33317e-06	5.20552e-07	1.53915e-06	0	3.7132e-07	6.48403e-07	5.68327e-07	1.31456e-06	1.74168e-06	0	1.87095e-06	3.3798e-06	2.50848e-06	1.229e-06	8.47925e-07	1.77801e-06	0	1.38935e-06	8.3266e-07	3.5208e-05	9.40158e-06	5.15987e-05	1.92856e-06	8.98304e-06	8.55381e-05	1.00024	0	0.000118694	2.54027e-05	4.35861e-06	5.10685e-06	0.000187045	4.4568e-05	0.000107706	3.0657e-05	7.57162e-07	7.77324e-06	5.72922e-06	7.82314e-06	7.93524e-05	4.49173e-06	4.91495e-05	3.07974e-05	6.45789e-06	1.71133e-06	3.21918e-05	1.86614e-05
			0	0	0	0	0	0	0	0	0	0	0	0	0	0	0	0	0	0	0	0	0	0	0	0	0	0	1	0	0	0	0	0	0	0	0	0	0	0	0	0	0	0	0	0	0	0	0
			0.000288816	6.19639e-05	0.000149198	0	6.40798e-05	3.65096e-05	0.000109701	7.6719e-05	7.04049e-05	0	0.00011238	8.51933e-05	5.50238e-05	6.42426e-05	7.59612e-05	8.76661e-05	0	9.79719e-05	5.01277e-05	0.000105686	0.00182216	0.00294361	0.0054145	1.8259e-05	3.01607e-05	3.57708e-05	0	1.00203	0.000105111	6.00466e-05	3.70603e-05	0.000128975	0.000315564	0.000419655	7.53358e-05	4.84951e-05	0.00017879	0.00180461	0.000314461	0.000663491	0.000708932	0.00144789	0.00219331	0.000368866	0.000130991	0.00124613	0.000826679
			0.000259133	0.000604612	5.05363e-05	0	3.81323e-05	7.7153e-05	7.35272e-05	0.000189166	0.000151308	0	0.000538734	0.000102958	0.000341714	0.00021283	6.56036e-05	0.000109814	0	8.97797e-05	7.40959e-05	0.000145759	6.98286e-05	7.06895e-05	9.4676e-05	1.83025e-05	0.000161801	5.45459e-05	0	4.50204e-05	1.01418	5.53525e-05	0.000152303	6.87999e-05	5.40553e-05	6.55195e-05	5.3656e-05	3.45819e-05	4.88005e-05	8.43161e-05	9.94774e-05	6.77383e-05	7.21627e-05	5.86668e-05	8.18826e-05	5.82908e-05	6.80198e-05	7.29435e-05	9.5896e-05
			4.02989e-07	3.1172e-05	2.76311e-07	0	1.33471e-07	2.43286e-07	2.40475e-07	2.5669e-07	4.85967e-07	0	3.27052e-07	4.93837e-07	2.55476e-07	3.08337e-07	1.09374e-05	2.95998e-06	0	3.84721e-07	3.68699e-07	2.12645e-05	9.80914e-06	3.94037e-06	1.32397e-05	6.0186e-08	5.57327e-07	1.35182e-06	0	6.4622e-07	4.11613e-07	1.00002	2.16153e-07	3.13032e-07	2.75176e-07	3.88664e-07	3.13527e-06	1.21959e-07	1.33379e-05	3.10625e-07	4.81387e-07	2.58798e-07	2.76346e-07	2.06946e-07	3.82936e-07	2.05357e-07	2.32816e-07	4.42206e-06	3.71816e-06
			0.000123662	1.0364e-05	1.00713e-05	0	5.59685e-06	1.21609e-05	1.10852e-05	2.83638e-05	2.91196e-05	0	4.51856e-05	0.000108426	1.60321e-05	1.71656e-05	0.000459583	9.35826e-06	0	1.57997e-05	1.25686e-05	1.76981e-05	1.11004e-05	9.14261e-06	1.09356e-05	1.05134e-05	1.20728e-05	7.64516e-06	0	6.17398e-06	0.000202804	9.92024e-06	1.0015	1.30075e-05	7.71535e-06	9.42485e-06	6.14684e-06	4.99234e-06	7.46833e-06	1.34287e-05	1.12851e-05	1.02822e-05	1.09706e-05	7.75091e-06	1.26956e-05	8.5948e-06	9.12917e-06	1.10579e-05	9.48439e-06
			0.0015665	0.00041568	0.004514	0	0.00017581	0.00038411	0.000301029	0.00428845	0.00561336	0	0.00640698	0.00188535	0.00448455	0.00221443	0.00164382	0.000222235	0	0.000207565	0.000218557	0.00131414	0.00216457	0.000177093	0.000275024	0.000117929	0.000288871	0.000436577	0	0.00317362	0.0119438	0.00435959	0.000296816	1.00508	0.00161783	0.000269416	0.000310842	0.000358113	0.000752702	0.00130267	0.00160004	0.00136506	0.00226936	0.00628133	0.00646116	0.000471025	0.000501579	0.00512693	0.00226944
			0.000659482	9.80875e-05	0.000180361	0	0.000147752	0.00405561	0.000190983	0.000144242	0.000107017	0	0.000227707	0.000143868	9.30218e-05	0.000130464	0.000100187	7.50001e-05	0	7.98582e-05	9.37454e-05	0.000103941	9.57978e-05	8.01912e-05	0.00010994	4.05246e-05	0.000153217	9.48954e-05	0	0.00012169	0.000142013	0.0001789	5.21419e-05	7.27692e-05	1.01565	0.000676822	0.00040433	0.000394925	8.64642e-05	0.000120433	6.34672e-05	6.45268e-05	8.45674e-05	5.41142e-05	0.000109477	8.73331e-05	7.53249e-05	0.000103017	9.21502e-05
			0.000545996	0.000101284	0.000185762	0	0.00011833	0.000841763	0.000171857	0.000183079	0.000990079	0	0.000753585	0.00019877	0.000140369	0.00149765	0.000112587	0.00600585	0	8.39802e-05	0.000108405	0.000143692	0.00160014	8.26047e-05	0.000129494	5.32234e-05	0.000195606	0.000508978	0	0.000324774	0.00153091	0.000203563	8.48341e-05	0.001215	0.00280392	1.00053	0.000869306	0.00178775	0.000413792	0.000322304	0.00160173	0.0010131	0.000116714	0.000356692	0.000586049	9.85922e-05	0.000110951	0.000208255	0.000374021
			6.20879e-05	3.65321e-05	0.000100946	0	0.000318477	0.000114074	0.000165831	5.3155e-05	8.55722e-05	0	7.63101e-05	5.82411e-05	5.68842e-05	7.0622e-05	0.000131227	0.000207279	0	0.000104649	2.77214e-05	0.000269874	0.000271742	2.15645e-05	8.32095e-05	8.38308e-05	2.34147e-05	3.11721e-05	0	0.000121891	0.000155881	0.000112033	4.89656e-05	0.000182009	0.00017515	9.46825e-05	1.01534	0.000113708	0.000585119	0.00770315	0.000759191	0.00137289	0.00350906	0.00247477	0.00133178	0.000517229	0.000204327	0.00373356	0.000680498
			0.000263226	2.35586e-05	2.71979e-05	0	3.30532e-05	1.41289e-05	2.8253e-05	5.45591e-05	9.05175e-05	0	8.90554e-05	4.76283e-05	2.01592e-05	4.62791e-05	4.31497e-05	4.55226e-05	0	3.12516e-05	1.57452e-05	5.4867e-05	5.4431e-05	1.84905e-05	2.62354e-05	1.08278e-05	7.35739e-05	0.000145649	0	6.1657e-05	4.36084e-05	9.26351e-05	4.96131e-05	3.94995e-05	0.000245562	0.00032515	6.02066e-05	1.00332	0.00062716	0.000606678	0.000675461	0.00140014	0.00281203	0.001076	0.00048546	0.000341921	0.000109216	0.000273418	0.00129636
			4.35584e-06	8.69236e-06	3.67911e-06	0	3.73201e-05	3.34928e-05	1.57059e-05	5.19647e-06	7.71161e-06	0	5.18008e-06	7.3127e-06	7.77849e-06	6.46892e-06	4.90158e-06	9.82985e-06	0	8.36795e-06	6.61689e-06	1.38025e-05	8.87279e-06	5.91071e-06	6.725e-06	2.12034e-06	6.69152e-06	5.48058e-06	0	9.39069e-06	9.09352e-06	7.29477e-05	8.85414e-06	7.51108e-05	7.05884e-06	7.13056e-06	7.95288e-06	5.62935e-06	1.01637	6.19085e-05	9.90671e-06	1.23127e-05	6.33609e-05	9.68328e-06	1.35104e-05	1.18894e-05	0.000234625	9.76351e-06	1.06624e-05
			0.00532906	0.00208531	0.00408674	0	0.010921	0.00269861	0.00983906	0.0039309	0.00724153	0	0.00554531	0.00226417	0.00566753	0.00780803	0.0162207	0.0266375	0	0.00262975	0.0019699	0.00776536	0.0136786	0.000991623	0.00508301	0.00390304	0.00101183	0.00172354	0	0.0104671	0.0178793	0.00632668	0.00251064	0.0129388	0.0101103	0.010287	0.00718005	0.0101865	0.0162938	1.04801	0.0162689	0.0329571	0.0494853	0.0357328	0.0375058	0.0554241	0.00349658	0.0142216	0.0154196
			0.000173476	0.00134664	0.00102703	0	6.43488e-05	0.000458121	0.000112101	0.00019427	0.000123397	0	0.000173855	0.000209124	0.000235827	0.000210918	0.00018495	0.000218115	0	0.000385581	0.00034477	0.000138157	0.000454546	0.000254191	0.000198439	4.39892e-05	0.000536498	0.000730857	0	9.31884e-05	0.000254844	0.00209382	0.00041396	0.000295255	0.000388386	0.000260518	0.00129866	0.000864162	0.00744386	0.000322054	1.03386	0.00515682	0.000202877	0.000153885	0.00253026	0.00018861	0.000779174	0.000306675	0.00463578
			0.000963982	0.000183317	0.000416706	0	0.000834477	0.00025624	0.000461842	0.000273227	0.000246888	0	0.000430183	0.000261518	0.000236293	0.000162147	0.000186742	0.000257742	0	0.000179479	0.000155467	0.000480734	0.000318275	0.000138773	0.000188715	6.38414e-05	0.00013294	0.000150749	0	0.000166513	0.000199383	0.00049172	0.000189875	0.000221835	0.000310047	0.000328292	0.000324604	0.00010961	0.0038026	0.000310535	0.00967248	1.01678	0.00245605	0.00190227	0.00546102	0.000208595	0.00169335	0.000251699	0.00620504
			0.000312148	0.000645654	0.000413736	0	0.000375368	0.00091292	0.000197993	0.00123161	0.000647595	0	0.000717481	0.000799377	0.00100092	0.000773127	0.000609744	0.000690423	0	7.67032e-05	0.000303846	0.000101552	0.00122122	0.00136293	0.00145623	0.000218222	0.000168816	0.000263127	0	0.000605926	0.000241909	0.000283118	0.000220288	5.23119e-05	0.00109388	0.00103816	0.00349232	0.00123014	0.00143403	0.000107372	0.00119341	0.00302599	1.00407	0.000116407	0.00656734	0.000211061	0.000401726	0.00101238	0.000765223
			0.000141538	0.000746536	6.0022e-05	0	3.89865e-05	0.000424127	9.93802e-05	0.000127982	9.36459e-05	0	0.000240085	0.000112541	0.000173577	9.19542e-05	0.000140049	0.000227831	0	0.000186568	0.000130608	7.32041e-05	0.000256373	0.000127734	0.000112529	2.16016e-05	0.000130453	0.000112695	0	8.65478e-05	6.55704e-05	7.71253e-05	5.9255e-05	8.24664e-05	0.000349474	0.00011698	0.000315382	0.000295858	0.000260814	0.000103557	0.000343535	0.000495774	0.000131884	1.00234	0.000161196	5.30714e-05	0.000188803	0.00047451	0.000220619
			5.51824e-06	8.46326e-06	0.00433737	0	1.34851e-05	9.56603e-06	0.000904597	6.12977e-06	0.000138645	0	5.84443e-06	8.68869e-06	9.69236e-06	7.88129e-06	5.14104e-06	9.99102e-06	0	2.31874e-05	2.24693e-05	1.19884e-05	3.92554e-05	7.41086e-06	8.74355e-06	2.40157e-06	7.97971e-06	6.13248e-06	0	8.77525e-06	8.86097e-06	8.79514e-06	1.03798e-05	3.75693e-05	6.70312e-06	2.33314e-05	6.38377e-06	5.13337e-06	6.40084e-06	1.10203e-05	2.14968e-05	1.4453e-05	9.33743e-06	6.6937e-06	1.02866	9.4451e-06	9.14892e-06	1.07144e-05	4.46233e-05
			1.87869e-05	8.4621e-06	7.22113e-06	0	0.00018193	1.48055e-05	0.000303227	1.09695e-05	1.34563e-05	0	1.07103e-05	1.06178e-05	1.39485e-05	1.21441e-05	7.10019e-06	9.38066e-06	0	1.40999e-05	1.33217e-05	1.35748e-05	1.3379e-05	1.06934e-05	1.37204e-05	3.42363e-06	1.28274e-05	1.5577e-05	0	7.39756e-06	9.01737e-06	1.49426e-05	9.73882e-06	1.38591e-05	9.49654e-06	1.16288e-05	7.34174e-06	1.48512e-05	7.01707e-05	2.30194e-05	2.35384e-05	1.58617e-05	3.73201e-05	1.14257e-05	3.18534e-05	1.00146	3.36667e-05	0.000144095	1.40217e-05
			0.000113836	0.00244087	6.13348e-05	0	7.04652e-05	0.000141891	0.000132716	9.3363e-05	0.000118972	0	8.3e-05	9.10807e-05	0.000130717	0.000114146	5.99015e-05	8.86374e-05	0	0.000149809	0.000128151	0.000124102	0.00017293	0.000100012	0.000124012	2.99304e-05	0.000107324	8.75574e-05	0	7.11333e-05	0.000103971	8.76183e-05	9.03901e-05	0.000125222	9.32243e-05	0.000110918	7.44757e-05	6.09036e-05	0.00298649	0.000195555	0.00058528	0.000145037	0.000177453	0.000108954	0.000165408	0.000109433	1.04095	0.000131654	0.000165846
			9.81635e-05	0.00131708	0.000244356	0	8.2744e-05	0.000171563	0.000163756	0.000144812	0.000185085	0	0.000124155	0.000164834	0.000220379	0.000207813	7.29495e-05	0.000163247	0	0.000170618	0.00020817	0.000186562	0.000321072	0.000155537	0.000191463	3.74846e-05	0.000287734	0.000157487	0	0.000189515	0.000163826	0.000322416	0.000168543	0.00018409	0.000271027	0.00032036	7.92336e-05	6.88735e-05	0.000185741	0.000204607	0.000230722	0.000183802	0.000178304	0.000144986	0.000389448	0.000185976	0.000139161	1.00993	0.000237086
			0.000253998	0.000665417	0.000293132	0	2.93892e-05	0.000186493	5.90473e-05	8.82669e-05	0.000171954	0	0.000223097	0.000468886	0.000217454	0.000212638	0.000203995	0.000265161	0	6.3404e-05	0.000279124	0.000326546	0.000429835	0.000579498	0.00453195	6.04975e-05	0.000320315	0.000375623	0	4.21911e-05	7.45126e-05	0.000237134	4.3398e-05	8.43584e-05	0.000149782	0.000494589	3.19986e-05	2.6978e-05	7.45793e-05	5.55649e-05	0.000244426	0.000310945	0.000287856	0.000458008	0.000936503	0.000314117	0.000160516	0.000337808	1.00043
			2.07968e-05	2.01992e-05	0.0279433	0	0.0049648	3.8878e-05	0.0136981	2.27552e-05	0.000864627	0	2.41103e-05	2.73263e-05	3.34827e-05	3.22079e-05	1.75344e-05	3.44559e-05	0	3.94355e-05	4.25952e-05	3.13713e-05	5.8046e-05	2.73285e-05	4.33722e-05	1.04768e-05	2.62108e-05	2.32572e-05	0	2.13953e-05	2.82355e-05	2.32644e-05	2.23259e-05	7.65224e-05	2.47176e-05	4.15189e-05	3.16389e-05	1.70694e-05	2.34956e-05	5.539e-05	4.15752e-05	3.3161e-05	9.23217e-05	2.79972e-05	0.0202767	2.92623e-05	4.0734e-05	3.10214e-05	7.47947e-05
			9.09576e-05	3.44251e-05	0.000179514	0	0.00187584	3.0893e-05	0.00328752	3.95397e-05	6.98985e-05	0	5.20448e-05	4.71466e-05	3.67861e-05	3.49107e-05	3.75956e-05	4.27775e-05	0	3.97306e-05	4.41777e-05	3.47882e-05	3.43573e-05	3.19409e-05	5.95416e-05	1.10366e-05	3.31152e-05	3.9492e-05	0	4.59067e-05	4.352e-05	0.000438047	3.24902e-05	9.20236e-05	3.47715e-05	3.81517e-05	5.38038e-05	0.000410758	0.00323336	0.000326466	0.000358421	0.000192011	0.00183509	0.000152863	0.000759499	0.0682143	0.000945387	0.000940942	0.000132161
			0.000531158	0.00185918	0.00130506	0	0.0015755	0.00113662	0.00193137	0.000880597	0.000812609	0	0.00107858	0.000517222	0.000989479	0.000921924	0.000497379	0.00121599	0	0.000713928	0.000696482	0.000482501	0.00288489	0.000554617	0.000408666	0.0003488	0.00081853	0.000891477	0	0.000955292	0.000745718	0.000478725	0.000242872	0.00224378	0.00152413	0.00138394	0.00211111	0.00162202	0.00416799	0.00185769	0.00261879	0.00781927	0.00756727	0.00505299	0.00681254	0.00332749	0.0379373	0.00169766	0.0026384
			0.00125813	0.000832482	0.00359039	0	0.000409116	0.00196857	0.00071248	0.0013404	0.00131484	0	0.00136478	0.00167532	0.00132883	0.00118596	0.00109244	0.00147044	0	0.00116965	0.000804205	0.000676863	0.00126131	0.00357627	0.00108744	0.00142207	0.00205125	0.00128303	0	0.000697348	0.00104746	0.00104959	0.000805843	0.00154362	0.00320544	0.00290512	0.0021771	0.00234184	0.000774243	0.00116859	0.000885428	0.000797603	0.00147799	0.000882074	0.00307532	0.000930947	0.00105203	0.00100548	0.000900309
			0.00160044	0.00228822	0.00942577	0	0.00317823	0.00408355	0.0103259	0.00464035	0.0102514	0	0.00545446	0.00812793	0.00704718	0.0103641	0.00302121	0.0073319	0	0.0060563	0.00321107	0.00431986	0.00414079	0.0116748	0.00242468	0.00295135	0.00894157	0.00612527	0	0.00431282	0.00409273	0.0036848	0.00202458	0.00646731	0.0204475	0.0298344	0.0104218	0.00481868	0.00216841	0.00667046	0.00317098	0.00433598	0.00559375	0.00286089	0.00317065	0.00187776	0.00176713	0.00258744	0.00266412
			0.00408475	0.0019847	0.0012342	0	0.000946538	0.00322142	0.00250497	0.00193703	0.00555008	0	0.00490214	0.00258956	0.00366198	0.00489585	0.0017909	0.00515881	0	0.00384871	0.00192777	0.00234514	0.00261533	0.00357416	0.00223434	0.00135484	0.00394759	0.00309624	0	0.00315537	0.00315469	0.00246181	0.00196093	0.00269445	0.00286644	0.00437422	0.00221766	0.00390783	0.00144458	0.00236048	0.0021074	0.001937	0.00198464	0.00179568	0.00250858	0.00148384	0.00153152	0.00410513	0.00210787
			0.000612561	0.00050779	0.00131995	0	0.000510978	0.00109674	0.000912322	0.00118217	0.001112	0	0.000910503	0.000707388	0.00122023	0.000989948	0.00063401	0.000749175	0	0.00122261	0.00102878	0.000912369	0.000888503	0.00115572	0.000932432	0.000259908	0.001258	0.00117603	0	0.000652069	0.000692271	0.000764561	0.000740475	0.000942713	0.000776699	0.000943498	0.00061124	0.000498555	0.000618979	0.00116096	0.000992118	0.000869723	0.000914413	0.000659928	0.00115616	0.000788723	0.000752091	0.000975083	0.000822809
			0.000519381	0.000241207	0.00582066	0	0.000423507	0.000665113	0.000353745	0.00247005	0.00235543	0	0.00140432	0.000636912	0.00156623	0.00147964	0.00103859	0.000892616	0	0.0011744	0.00691281	0.00147524	0.000816415	0.0017781	0.00083099	0.000288716	0.00171627	0.00173618	0	0.00144035	0.00119723	0.000387601	0.000727435	0.000280006	0.00114106	0.00259804	0.0217864	0.000147012	0.000249316	0.000831248	0.000497874	0.000671754	0.000659172	0.000640344	0.0011853	0.000391132	0.000293411	0.00114933	0.000976761
			2.61322e-06	2.66126e-06	1.96035e-06	0	2.60466e-06	4.30869e-06	4.96272e-06	2.73788e-06	4.79872e-06	0	2.37591e-06	3.16703e-06	4.37381e-06	3.67058e-06	1.82252e-06	3.06859e-06	0	4.97554e-06	4.45031e-06	4.04273e-06	3.88018e-06	5.52615e-05	5.0766e-06	1.02211e-06	3.41483e-06	2.62581e-06	0	3.08287e-06	3.1502e-06	3.12164e-06	3.45324e-06	3.79323e-06	2.96328e-06	3.51262e-06	2.10692e-06	1.97944e-06	3.00692e-06	4.8867e-06	4.18181e-06	3.79112e-06	3.9571e-06	2.73901e-06	4.76972e-06	3.43344e-06	3.48353e-06	4.16253e-06	4.46077e-06
			0.0239117	0.0148591	0.0406567	0	0.0257186	0.0127534	0.0390572	0.00888474	0.0102245	0	0.0116093	0.0117221	0.0140667	0.0137504	0.00720337	0.0109524	0	0.0131404	0.0137339	0.0192028	0.0122862	0.0120075	0.0181963	0.00823672	0.0113332	0.014122	0	0.0110886	0.00941723	0.00708841	0.00775341	0.0112371	0.0142743	0.0142128	0.00958176	0.00736195	0.00737416	0.0105846	0.00864727	0.00934834	0.0119177	0.00798634	0.0197491	0.0157905	0.0116132	0.0170244	0.0132623
			0.0267141	0.0298816	0.00849593	0	0.00386055	0.00812547	0.00708948	0.0142256	0.0141465	0	0.019905	0.015185	0.0129082	0.0112062	0.0091826	0.00680882	0	0.00913052	0.00711654	0.00820888	0.00973209	0.0108821	0.01096	0.00240605	0.0060337	0.00539461	0	0.00919813	0.0517346	0.0108577	0.00586666	0.0222996	0.00911133	0.0083078	0.00829602	0.0064953	0.0118182	0.0125774	0.0113821	0.0119628	0.0182895	0.0506869	0.0140812	0.00540034	0.0383309	0.0140149	0.0118283
			0.0149182	0.0208589	0.00985907	0	0.0046327	0.0118312	0.00760057	0.019546	0.0192649	0	0.0214352	0.0244317	0.0152227	0.0176946	0.0243182	0.0150987	0	0.0231509	0.0151871	0.0147015	0.012515	0.0195112	0.0183206	0.00447479	0.0279784	0.0377273	0	0.027049	0.0353925	0.0208834	0.0111703	0.0182454	0.0171903	0.020571	0.0339038	0.0225305	0.0122404	0.0255319	0.0211979	0.026649	0.0252439	0.0221165	0.017758	0.0146065	0.00777475	0.0152107	0.0178482
			0.0192398	0.0171104	0.0113363	0	0.0152639	0.0347637	0.0308583	0.021001	0.0278978	0	0.0167678	0.0202802	0.0316923	0.0268154	0.0130987	0.0201599	0	0.0324682	0.0302417	0.030389	0.027774	0.0243267	0.0298758	0.007	0.0259584	0.019792	0	0.0155091	0.0185003	0.0191838	0.0216498	0.0285133	0.021251	0.0262715	0.0149824	0.013217	0.0205902	0.037678	0.0310419	0.0284783	0.0301773	0.0208103	0.0354915	0.0238416	0.0252628	0.0310424	0.0261213
			0.00087331	0.000774268	0.00433183	0	0.0022427	0.00204687	0.00245091	0.00104969	0.00135756	0	0.000877462	0.00142016	0.00165233	0.0013261	0.000614793	0.00114067	0	0.00177438	0.00174614	0.00137121	0.00123085	0.00116891	0.0014071	0.000382856	0.00138288	0.00114445	0	0.0010358	0.00102731	0.000960958	0.00102175	0.00135683	0.00176429	0.00149495	0.000691877	0.000594345	0.00116714	0.00174774	0.00138387	0.00152649	0.00144859	0.00109519	0.00205777	0.00123969	0.00174316	0.00168096	0.00122484
			0.00335971	0.0125892	0.00171248	0	0.00146193	0.0301698	0.00282133	0.0106953	0.0116125	0	0.0157868	0.0192082	0.0124837	0.00649465	0.0129919	0.0123426	0	0.00481269	0.0077368	0.00690627	0.0128705	0.00941847	0.0116703	0.0017909	0.00846691	0.00722083	0	0.012792	0.00989005	0.00695635	0.00228009	0.00473623	0.0280883	0.0190933	0.00919032	0.0026956	0.00253208	0.00658981	0.00516344	0.00631484	0.00403824	0.00319773	0.00398379	0.00281476	0.00355313	0.00898799	0.00346786
			0.00067249	0.000607921	0.00351501	0	0.00209342	0.00155327	0.00256806	0.000739578	0.00107253	0	0.000696497	0.000873001	0.00114204	0.00116444	0.000472703	0.00123903	0	0.00112288	0.00109055	0.00105119	0.000962688	0.000975994	0.00169245	0.000323669	0.00092255	0.000745798	0	0.000555158	0.000723481	0.000692661	0.00077668	0.00103459	0.000753815	0.00110096	0.000806472	0.000511311	0.000768379	0.00137326	0.00117787	0.000995043	0.00110367	0.000845503	0.00122299	0.000831817	0.00152013	0.00107191	0.0011799
			0.000239398	0.000213535	0.000143641	0	0.000190551	0.00044889	0.000385141	0.00026138	0.000347276	0	0.00022037	0.000253006	0.000403237	0.000334896	0.000163221	0.000260176	0	0.000403757	0.000376371	0.000378144	0.000345565	0.00030283	0.00037177	9.61283e-05	0.000323313	0.000246726	0	0.00019351	0.000231891	0.000239081	0.0002703	0.000354564	0.0002654	0.000327228	0.000186996	0.000164731	0.000259592	0.000468565	0.000386399	0.000354264	0.000378235	0.000258909	0.000446842	0.000296805	0.000401977	0.00038603	0.00033222
			0.000836182	0.00110675	0.00366289	0	0.000671924	0.00133308	0.00108901	0.000988198	0.00123129	0	0.00129803	0.00152616	0.00134815	0.00130744	0.00110078	0.00150504	0	0.00117309	0.00297448	0.00174989	0.000973423	0.0010085	0.00241428	0.000344809	0.00119546	0.00128522	0	0.00210376	0.00204898	0.00234226	0.00163833	0.00113519	0.00142307	0.0017673	0.00188747	0.000925116	0.000926542	0.00137259	0.00129452	0.00144252	0.00143361	0.00140019	0.00126519	0.00178605	0.00109528	0.00116595	0.00113798
			0.00139592	0.00225329	0.000670019	0	0.00182144	0.0012582	0.00271785	0.00131194	0.00202842	0	0.00191095	0.00340207	0.00156678	0.0083362	0.00162909	0.00391323	0	0.00136396	0.00184533	0.00194667	0.00152399	0.00267226	0.00159033	0.00120098	0.00208487	0.00352678	0	0.00217618	0.00900458	0.00192259	0.00579675	0.00108558	0.0041618	0.00191528	0.00191552	0.00227705	0.000794884	0.00182274	0.000967232	0.00135809	0.00131197	0.00135068	0.00115217	0.00156506	0.00149629	0.00139418	0.00106894
			0.000574652	0.000488566	0.00033134	0	0.000434759	0.000981797	0.000875181	0.000601056	0.000870446	0	0.000485062	0.000578748	0.000898294	0.000760384	0.000374574	0.000573729	0	0.000918428	0.000856692	0.000862076	0.000786353	0.000688546	0.000846385	0.000305098	0.000734385	0.000560821	0	0.000442487	0.000528045	0.000546977	0.000613612	0.000841017	0.000602032	0.000744039	0.000459607	0.000410735	0.000594797	0.00106633	0.000910993	0.000834315	0.000908342	0.000628265	0.00100622	0.000721456	0.000720528	0.000879389	0.000741916
			0.00813733	0.00708644	0.00601504	0	0.00693301	0.0143321	0.0129024	0.0109	0.0117198	0	0.00741245	0.00928673	0.0138904	0.012609	0.0059241	0.00880603	0	0.0133939	0.0128062	0.0129632	0.0114605	0.0102779	0.0124657	0.00325462	0.0109307	0.00834408	0	0.00678546	0.0084084	0.00818948	0.0089736	0.0119684	0.00885579	0.0109418	0.00691284	0.00563501	0.00925976	0.0155603	0.0161107	0.0122415	0.0127875	0.00878482	0.0153526	0.0100751	0.0107959	0.012881	0.0109222
			0.000231249	0.00242125	0.000179649	0	0.000187203	0.000425905	0.000363547	0.00038634	0.000370264	0	0.000396669	0.000649119	0.000792853	0.00084358	0.000388439	0.000956234	0	0.000701001	0.000849778	0.000650743	0.000530989	0.0010042	0.000802072	0.000206618	0.000527427	0.000496586	0	0.000266554	0.00123072	0.00122097	0.00166692	0.000574339	0.000599616	0.00122599	0.000313603	0.000423207	0.000380865	0.000720139	0.000452739	0.000716909	0.000767111	0.000576185	0.000550185	0.000767552	0.0003525	0.000630214	0.000954566
			0.000102085	0.000117314	6.42215e-05	0	8.45931e-05	0.000183326	0.000172677	0.000113084	0.000150803	0	9.04803e-05	0.000117335	0.000170496	0.00014761	7.14453e-05	0.000117092	0	0.000174826	0.000163645	0.000164692	0.000148294	0.000161649	0.000478512	3.83526e-05	0.000137758	0.000105708	0	9.08326e-05	0.000109076	0.000105224	0.000120515	0.000153803	0.000115457	0.000142298	8.57846e-05	7.13873e-05	0.00011016	0.000198676	0.000166655	0.000151163	0.000160707	0.000111464	0.000187708	0.000129733	0.000140876	0.000164778	0.000165232
			0.00429222	0.00251474	0.00239555	0	0.0011392	0.00219654	0.00202815	0.00197369	0.00221667	0	0.0021862	0.00206221	0.00206804	0.00219773	0.00146109	0.00197925	0	0.00233786	0.00287736	0.00281276	0.00204315	0.00181842	0.00280873	0.000618034	0.00183979	0.00147049	0	0.00201917	0.00205847	0.00220569	0.00224761	0.00161032	0.0021672	0.00208157	0.00180535	0.00113975	0.00156382	0.00282161	0.00257737	0.00228828	0.00234468	0.00152274	0.00216311	0.00173978	0.00208519	0.00242345	0.00204756
			0.000903889	0.00236215	0.00172988	0	0.00256695	0.0015364	0.00277124	0.00187096	0.00194624	0	0.00180742	0.0020829	0.00207671	0.00258718	0.00211549	0.00370012	0	0.00198786	0.00373561	0.00366528	0.00236888	0.00234941	0.00370471	0.00179295	0.00148148	0.00320759	0	0.00440461	0.00354036	0.00435373	0.00616151	0.00162902	0.00179829	0.00229474	0.00466962	0.00299442	0.00353751	0.00128027	0.00224462	0.00221898	0.0034306	0.00267092	0.00389391	0.0115496	0.00582077	0.00268539	0.00310164
			9.504e-05	0.000286947	9.41472e-05	0	7.25563e-05	0.000152006	0.000194775	0.000216502	0.000236777	0	0.000189358	0.000160481	0.000210544	0.000277126	0.000289215	0.000960769	0	0.000210812	0.000247892	0.000117928	0.000273786	0.000321173	0.000573533	4.18034e-05	0.000300488	0.000318643	0	0.000356178	0.000227404	0.000371375	0.000543114	0.000147754	0.000186643	0.000228717	0.0003789	0.00022191	0.000168822	0.00012443	0.000205957	0.000254577	0.000262999	0.000217067	0.000316998	0.00049757	0.000300726	0.000283705	0.000258663
			0.0146196	0.00590913	0.00773303	0	0.0134614	0.0197113	0.0195117	0.00737897	0.0131064	0	0.0108446	0.0115461	0.0124731	0.0171939	0.00732033	0.0157635	0	0.0107254	0.0150555	0.00764057	0.0124719	0.00960968	0.0074876	0.00729267	0.0114478	0.0103065	0	0.0119173	0.0118816	0.0150922	0.0138557	0.0104887	0.0151322	0.0143656	0.00588832	0.00638485	0.00676435	0.0130877	0.0077501	0.0107978	0.00886111	0.0116293	0.00879844	0.0168618	0.0210608	0.0102266	0.0111742
			0.00277725	0.00226263	0.0058817	0	0.00130908	0.00213751	0.00199213	0.00161241	0.00219491	0	0.0017514	0.00139663	0.00229389	0.00186974	0.0012008	0.00159983	0	0.0022335	0.00248493	0.00187364	0.00216745	0.00176546	0.00204598	0.000466559	0.00190579	0.00145895	0	0.0015543	0.00184094	0.00149784	0.00127999	0.00224909	0.00162921	0.00204284	0.00145882	0.00116123	0.00123396	0.00257383	0.00196336	0.00219213	0.00215497	0.00141468	0.00263724	0.00169562	0.00172048	0.0019846	0.0017007
			0.000182533	0.000153487	0.000208898	0	0.000183724	0.000452526	0.000571701	0.00027256	0.00025836	0	0.000385443	0.000468793	0.000403888	0.000297629	0.000148703	0.000650678	0	0.000428816	0.000571067	0.000224977	0.000203857	0.000292876	0.000383317	0.000431352	0.000705423	0.000948726	0	0.000608628	0.000818565	0.00101657	0.00026712	0.000218521	0.00187329	0.000595819	0.000822339	0.000249048	0.000386638	0.000325638	0.000516115	0.000631241	0.000366357	0.00020953	0.00051581	0.000561009	0.00158954	0.000367952	0.00041543
			0.0121936	0.00925466	0.00659703	0	0.00826285	0.0176667	0.0160144	0.0119564	0.0150013	0	0.0101491	0.012191	0.0180744	0.0161302	0.00789791	0.0115034	0	0.0179425	0.0188869	0.0268982	0.0159236	0.0139967	0.0199583	0.00391924	0.0138939	0.0108089	0	0.010852	0.0110892	0.0114965	0.0118779	0.0164014	0.0122442	0.0147872	0.00993808	0.00765795	0.0107832	0.0211861	0.0168367	0.0164148	0.016488	0.0114674	0.0187766	0.0143404	0.0146401	0.0189149	0.0137122
			0.0346417	0.0308076	0.0204113	0	0.0274831	0.0625928	0.0555611	0.0378128	0.0502307	0	0.0301907	0.036515	0.0570627	0.0482817	0.0235845	0.0362984	0	0.0584597	0.0544509	0.0547161	0.0500077	0.0438009	0.0537922	0.0126037	0.0467388	0.0356359	0	0.0279245	0.0333102	0.034541	0.0389809	0.0513389	0.038263	0.0473025	0.0269761	0.0237975	0.0370732	0.0678401	0.0558916	0.0512758	0.054335	0.0374695	0.0639033	0.0429273	0.0454864	0.0558926	0.047032
			1.54257e-05	1.25268e-05	1.78569e-05	0	1.14558e-05	2.09526e-05	2.04743e-05	1.30528e-05	1.75727e-05	0	1.19153e-05	1.29999e-05	1.95689e-05	1.729e-05	8.88624e-06	1.41481e-05	0	1.96156e-05	1.98137e-05	1.93489e-05	1.76467e-05	1.51647e-05	1.91949e-05	4.88359e-06	1.61489e-05	1.27897e-05	0	1.15754e-05	1.32993e-05	1.30605e-05	1.3548e-05	1.79125e-05	1.41629e-05	1.70057e-05	1.03719e-05	8.78788e-06	1.20593e-05	2.25794e-05	1.81166e-05	1.77801e-05	1.82483e-05	1.30536e-05	2.15271e-05	1.59125e-05	1.67491e-05	1.8854e-05	1.58758e-05
			0.000609456	0.000609296	0.00179872	0	0.00994528	0.000812389	0.0137397	0.000622064	0.000951883	0	0.000903128	0.00105383	0.00125833	0.00138888	0.000772446	0.00176561	0	0.00140556	0.00137745	0.00112225	0.000865935	0.00107098	0.00167575	0.000593462	0.00122985	0.00191025	0	0.00206684	0.00202689	0.00212474	0.00218663	0.00137554	0.00101587	0.00113756	0.000817302	0.000809536	0.000953291	0.0012928	0.00136145	0.00114306	0.00141235	0.000895314	0.00107511	0.00152812	0.00104739	0.0010722	0.00120298
			0.0015282	0.000822597	0.00460903	0	0.0032752	0.00121985	0.00783224	0.00186707	0.00232195	0	0.00209935	0.00308096	0.00305367	0.00230874	0.00170221	0.00238452	0	0.00328355	0.00574616	0.00335011	0.00163629	0.00170333	0.00238544	0.00139693	0.00229464	0.00236843	0	0.00561928	0.00423265	0.00502197	0.00545388	0.00217446	0.00152116	0.00213301	0.00120418	0.00165046	0.0020894	0.00210681	0.00174078	0.00185102	0.00315727	0.00170525	0.00335596	0.005303	0.00196581	0.00299466	0.00297546
			0.000758109	0.000575547	0.000622193	0	0.000653897	0.00100947	0.00101082	0.0010507	0.00119591	0	0.000768956	0.00114641	0.00111065	0.00132572	0.000658259	0.012349	0	0.00220782	0.00159604	0.00495537	0.00130373	0.00107067	0.00178469	0.000367636	0.00106578	0.00128122	0	0.0024571	0.00949702	0.0016967	0.00195723	0.00137367	0.00108082	0.00144152	0.000854462	0.00069865	0.000866345	0.00120526	0.00145521	0.00134354	0.0011606	0.00307025	0.00111073	0.00125232	0.00147475	0.00148303	0.00155903
			0.00218514	0.00141597	0.00194634	0	0.00737449	0.0022075	0.0104951	0.00210746	0.015458	0	0.00324714	0.00523212	0.00435472	0.00332512	0.00233842	0.00591613	0	0.00545568	0.00902456	0.00489593	0.0030133	0.00388195	0.00717395	0.00110491	0.00351766	0.0044405	0	0.00748966	0.00295449	0.00545562	0.00639551	0.00526131	0.00303359	0.00372801	0.00474171	0.00274155	0.00548712	0.00278388	0.011419	0.00413655	0.00641709	0.00283343	0.00506341	0.0276988	0.00517424	0.0049601	0.00457928
			4.25694e-06	4.05724e-06	5.18824e-06	0	4.71957e-06	6.98761e-06	8.3801e-06	4.4459e-06	9.40171e-06	0	4.38716e-06	5.26938e-06	6.92986e-06	6.12915e-06	3.30023e-06	5.6475e-06	0	7.43439e-06	7.67077e-06	7.1111e-06	6.12657e-06	5.30721e-06	7.12734e-06	2.33592e-06	5.82649e-06	5.19695e-06	0	5.73332e-06	5.37705e-06	6.19877e-06	7.0434e-06	6.47316e-06	5.08632e-06	6.24321e-06	4.75158e-06	3.96484e-06	5.31838e-06	7.69593e-06	7.34111e-06	6.38042e-06	6.6807e-06	4.97683e-06	8.5988e-06	7.4893e-06	6.26755e-06	6.78203e-06	5.79123e-06
			0.000719894	0.000540589	0.000759981	0	0.000437064	0.00054248	0.000790907	0.00106818	0.0028596	0	0.00133908	0.00700199	0.00216484	0.00461171	0.0011677	0.00516402	0	0.00242119	0.00243744	0.00326563	0.0012977	0.0010833	0.000930873	0.000329371	0.000576676	0.00045551	0	0.00396942	0.00622689	0.00154779	0.00226599	0.00115157	0.00105908	0.00143902	0.00085619	0.000500351	0.000755416	0.000703511	0.00120257	0.00111401	0.000808943	0.000939002	0.000872031	0.000845091	0.000916548	0.0010104	0.00137961
			0.00017943	0.000166627	0.000658662	0	0.000383335	0.000271236	0.000523969	0.000449922	0.00049931	0	0.000291162	0.000416214	0.000244098	0.000463148	0.000159924	0.000393273	0	0.000370804	0.000299194	0.000245879	0.000285075	0.000175958	0.000336378	0.00029757	0.00040712	0.000708952	0	0.000529408	0.000599842	0.00719732	0.000500096	0.000209362	0.000216345	0.00038699	0.000356728	0.000204971	0.000758057	0.00116798	0.00271677	0.000342882	0.000384596	0.000373596	0.000459727	0.000646547	0.000269981	0.000235735	0.00024336
			0.00556013	0.000475102	0.000199396	0	0.000260619	0.000585722	0.000530045	0.00120997	0.000860825	0	0.0018429	0.00106983	0.000635496	0.00065556	0.000756947	0.000408593	0	0.000547	0.000509126	0.000529368	0.000470404	0.00041075	0.000503815	0.0001181	0.000439116	0.000334397	0	0.000262846	0.00035556	0.000332597	0.000406982	0.000479714	0.000360833	0.000444551	0.000254318	0.000223679	0.00034665	0.000633815	0.000522462	0.000479337	0.000507768	0.000350432	0.000596791	0.000401819	0.000430814	0.000522067	0.000440266
			0.00250103	0.00485834	0.0179045	0	0.0054415	0.00529091	0.0113163	0.0030802	0.00385416	0	0.00347105	0.00246494	0.00401641	0.00329075	0.0025962	0.00382027	0	0.00295382	0.00390957	0.00255508	0.00364005	0.00253045	0.00570956	0.000899547	0.0020779	0.00233293	0	0.00496224	0.0037918	0.00263623	0.00168267	0.00326925	0.00438993	0.00411012	0.00376792	0.00182667	0.0020753	0.00553484	0.00348459	0.00354133	0.0033761	0.00219036	0.00506039	0.00209403	0.00742936	0.00330625	0.00351476
			0.00097576	0.0013831	0.00352932	0	0.00446184	0.00141373	0.00307116	0.00976196	0.00835109	0	0.00394124	0.00312399	0.00584921	0.00340949	0.00167169	0.00209087	0	0.00154368	0.00213961	0.00118002	0.00124783	0.00139983	0.00196444	0.000994805	0.00144326	0.000950716	0	0.00191027	0.00278471	0.00298246	0.00292435	0.00153072	0.00161635	0.00283844	0.002729	0.00109972	0.00236264	0.00235496	0.0171272	0.0031687	0.00258801	0.0021761	0.00385862	0.00249484	0.0142239	0.00181845	0.00178734
			0.000693867	0.000541456	0.00183998	0	0.000298038	0.0010219	0.00049599	0.000795458	0.000944271	0	0.000858805	0.000960586	0.00129156	0.00084005	0.000741115	0.00148829	0	0.000924584	0.000874952	0.00139343	0.000868209	0.000812312	0.000951136	0.000139512	0.000456165	0.00040183	0	0.000463214	0.000778816	0.000450295	0.000360297	0.000505169	0.000690699	0.00062376	0.000461069	0.000268613	0.000483553	0.00058546	0.000775693	0.0010663	0.0012596	0.0013595	0.000548444	0.00177518	0.000779485	0.0010014	0.000952317
			0.00011132	9.19815e-05	0.000120954	0	0.000103189	0.000135099	0.00016385	8.4182e-05	0.000113434	0	9.30314e-05	0.000103758	0.000114744	0.000125198	6.9477e-05	0.000114232	0	0.000111105	0.000163407	0.000106721	0.000104355	9.59347e-05	0.000145402	4.76205e-05	0.000103458	0.000104021	0	0.000103824	0.000121299	0.000161976	0.000104099	9.99517e-05	0.00011294	0.000119343	0.000128904	6.33983e-05	7.55937e-05	0.000128198	0.000115034	0.000102825	0.000105233	0.000102175	0.000116378	0.000129056	0.000136592	0.000110092	0.000101958
			0.000479909	0.000505707	0.000899498	0	0.000433764	0.000630739	0.000844487	0.000475544	0.000638023	0	0.000473096	0.000558547	0.000603943	0.000592881	0.000379953	0.00303795	0	0.00115043	0.00107307	0.000733426	0.00144748	0.00111275	0.0015014	0.000611631	0.00142957	0.0014589	0	0.000990566	0.00177939	0.00152568	0.00128525	0.00143178	0.000717567	0.00133014	0.00125854	0.00072192	0.000724976	0.000676766	0.00122414	0.00115236	0.00115768	0.000949626	0.00102359	0.00116923	0.00131196	0.00117393	0.000977058
			0.000715973	0.00050882	0.00328355	0	0.000764826	0.000912096	0.00147389	0.000512001	0.00343298	0	0.00127189	0.00125059	0.000664013	0.00107207	0.000713522	0.00138809	0	0.0011106	0.00118894	0.000626821	0.000509867	0.000527635	0.00133016	0.000906746	0.00103381	0.00157678	0	0.000719688	0.00133897	0.00179036	0.0017936	0.00125035	0.00113275	0.00169239	0.0015073	0.000971231	0.000637381	0.000633761	0.00173677	0.000852509	0.000675878	0.000993533	0.00169794	0.00115683	0.000912402	0.000634153	0.000580962
			0.00216391	0.00553871	0.00128228	0	0.00206319	0.00383843	0.0035966	0.0024039	0.00424959	0	0.00243381	0.00498223	0.0040922	0.00307982	0.0025385	0.00602984	0	0.00492683	0.00364007	0.00691571	0.00331897	0.00323142	0.00333379	0.00110693	0.00352578	0.00244923	0	0.00586836	0.00507787	0.00524846	0.00672649	0.00356479	0.00286957	0.0035952	0.00341607	0.00271554	0.0027076	0.00485535	0.00357531	0.00346455	0.00405552	0.00280838	0.00347362	0.0049188	0.00420867	0.00457372	0.00352581
			0.00273279	0.00226804	0.00172835	0	0.00249422	0.00417366	0.00433604	0.0027009	0.00367048	0	0.00271841	0.00329538	0.0048285	0.0047541	0.00215789	0.00344109	0	0.00527697	0.00464214	0.00438667	0.00371143	0.00360896	0.00423609	0.00109771	0.00368245	0.00349701	0	0.00456515	0.00427321	0.00456775	0.00484614	0.00386929	0.00330218	0.00394565	0.00262244	0.00209025	0.00315887	0.00532662	0.00480107	0.00405773	0.004717	0.0031965	0.00482609	0.00468057	0.00382094	0.0046061	0.00402488
			0.0019847	0.00171833	0.0016622	0	0.00206289	0.003447	0.00385123	0.00210464	0.00410878	0	0.00180068	0.00219444	0.00339341	0.00272206	0.00132792	0.00217412	0	0.00351599	0.0035177	0.00305218	0.00301451	0.00250108	0.00308039	0.000829953	0.00273311	0.002013	0	0.00239264	0.00204249	0.00230783	0.00259781	0.00300216	0.00223552	0.00262813	0.00161346	0.00158251	0.00245972	0.00389141	0.00328601	0.00303534	0.00311546	0.00215836	0.00392574	0.00259943	0.0025558	0.00320731	0.00269895
			0.00225917	0.00175023	0.00113625	0	0.00163361	0.00334231	0.00302931	0.00209543	0.00274006	0	0.00174949	0.00205215	0.00307235	0.00262253	0.00131487	0.00265608	0	0.00315479	0.00292822	0.00293677	0.00269503	0.00308402	0.008533	0.000679358	0.00250073	0.00191342	0	0.00152843	0.00184674	0.00189051	0.0021269	0.0028067	0.00206233	0.00255359	0.00145343	0.00128311	0.00207138	0.0036263	0.00338251	0.0027614	0.00292036	0.00202364	0.00342154	0.0023103	0.00245479	0.00299319	0.00302711
			0.000318953	0.000284918	0.000189019	0	0.000253975	0.000575765	0.000512697	0.000348416	0.000462789	0	0.000278284	0.000337167	0.000525454	0.000445476	0.000217379	0.000335463	0	0.000538301	0.000501538	0.000503834	0.000460355	0.000411186	0.000559876	0.000116282	0.000430188	0.000328336	0	0.000258064	0.000308503	0.000318713	0.000360067	0.000473019	0.000352637	0.000435871	0.000367961	0.000219303	0.000341321	0.000625004	0.000515537	0.0004721	0.000501246	0.000345328	0.000588179	0.000395758	0.000419558	0.000515521	0.000439671
			0.000216686	0.000210907	0.000130751	0	0.000176854	0.000391256	0.000359069	0.000239112	0.000317245	0	0.000190612	0.000235232	0.000358902	0.000305308	0.000149076	0.000233627	0	0.000368195	0.000343015	0.000344804	0.000313447	0.000308949	0.000465959	7.94964e-05	0.00029242	0.000223543	0	0.000179462	0.000216031	0.000220514	0.00024959	0.000322919	0.000242795	0.000300333	0.000173109	0.000150376	0.000232528	0.000423937	0.00035318	0.000321269	0.000340591	0.00023538	0.000399375	0.000271299	0.00029351	0.000349844	0.000313301
			0.00105222	0.00104864	0.000623182	0	0.000842499	0.0018952	0.00169878	0.00114517	0.00152075	0	0.000916924	0.00111067	0.00173251	0.00146804	0.000718197	0.00111785	0	0.00176434	0.00165095	0.00165086	0.00151374	0.00132803	0.00163258	0.000389608	0.00141734	0.00108223	0	0.000864487	0.00102254	0.00105673	0.00119615	0.00155272	0.00116495	0.00143521	0.000818606	0.000723112	0.00112437	0.00205015	0.00169246	0.00155081	0.00164407	0.00113834	0.00192981	0.00131292	0.00139825	0.00168985	0.00142845
			0.00102941	0.00410243	0.000588671	0	0.00184839	0.00214753	0.00472364	0.00119241	0.00140599	0	0.000864013	0.00136068	0.00160491	0.00135691	0.000687912	0.00102846	0	0.00176074	0.00152338	0.00153444	0.00145045	0.00136875	0.00168081	0.000351212	0.00130127	0.000991136	0	0.000785339	0.00094568	0.000976051	0.00112012	0.0014234	0.00181581	0.0019268	0.00076843	0.000828171	0.00110549	0.0019608	0.00156897	0.00142867	0.00151701	0.00104973	0.00177348	0.00137714	0.00296994	0.00155689	0.00151085
			0.000537976	0.00586379	0.00038777	0	0.000500672	0.000928413	0.00097246	0.000674867	0.000825507	0	0.000502855	0.000646256	0.00129668	0.00088658	0.000503857	0.00115107	0	0.00086644	0.000969294	0.000825928	0.000838441	0.000858959	0.00125288	0.000432284	0.000949186	0.000685387	0	0.00112472	0.0010268	0.000820715	0.00119686	0.000921234	0.000633928	0.00075672	0.000470559	0.000444645	0.000781257	0.00119117	0.00116831	0.000880022	0.00105177	0.000739158	0.00109884	0.000932051	0.00107777	0.000984996	0.00100364
			0.000253223	0.000223317	0.000148134	0	0.00022802	0.00043624	0.000451787	0.000266975	0.000355422	0	0.0002185	0.000264277	0.00039765	0.000338423	0.000170277	0.000262834	0	0.000406926	0.000495988	0.000384668	0.000347881	0.000310745	0.000431194	8.94315e-05	0.000327308	0.00025451	0	0.000208248	0.000243046	0.000289489	0.000279184	0.000355773	0.000272998	0.000374643	0.000204434	0.000168974	0.000258289	0.000469968	0.000390358	0.000399785	0.000377725	0.000268769	0.000440668	0.000305934	0.000322633	0.000388362	0.000334617
			0.00313816	0.00669429	0.0179521	0	0.00292053	0.00558939	0.00627513	0.00343501	0.00504519	0	0.00276873	0.00335696	0.00511922	0.00464778	0.00215851	0.00388786	0	0.005211	0.00492737	0.00489909	0.00454792	0.00397349	0.00547622	0.00125089	0.00437667	0.00339711	0	0.00292237	0.00320832	0.00322767	0.00379159	0.00463613	0.00387991	0.00470203	0.0025351	0.00255968	0.0035035	0.00625001	0.00564419	0.004613	0.00495857	0.00337651	0.00572679	0.00484382	0.00452746	0.00535441	0.00482451
			0.00148267	0.00131857	0.000873602	0	0.00117628	0.00267897	0.00237802	0.00161839	0.00214987	0	0.00129216	0.00156284	0.00244229	0.00206646	0.00100941	0.00155357	0	0.00250208	0.0023305	0.00234185	0.00214033	0.00187468	0.0023023	0.000539437	0.00200042	0.00152522	0	0.00119517	0.00142568	0.00147835	0.00166838	0.0021973	0.00163766	0.00202455	0.00115458	0.00101853	0.00158673	0.00290356	0.00239216	0.00219461	0.00232554	0.00160369	0.00273506	0.00183729	0.00194682	0.0023922	0.00201297
[truncated: 59 more columns]

## Sheet: USER INPUTS
				MODEL INPUTS
SIC	INDUSTRY NAME			£m (2013)	FTE	% CHANGE			TYPE I	TYPE II		GVA/OUTPUT	FTE/OUTPUT				Total Direct Output			Household spending	Non-profit Institutions	Central Government	Local Government	Capital spending (GFCF)	EU Exports of products	Non-EU Exports of products	Service Exports (ex tourism)	Domestic tourists (staying visitors)	International tourists	Exports to rest of UK				SECTORS
01	Products of agriculture, hunting and related services			134.569	8392.26	0			614.165	635.855		0.419096	23.6905	328.27	354.246	0	488.814			0	0	0	0	0	0	0	0	0	0	0				c3-c5 AGRIC
02	Products of forestry, logging and related services			5.48292	342.028	0			36.2807	37.3216		0.216292	17.2767	18.369	19.7971	0	25.2801			0	0	0	0	0	0	0	0	0	0	0				c6-c9 MINING
03	Fish and other fishing products; aquaculture products; support services to fishing			12.0259	257.847	0			57.5232	58.9492		0.289888	6.41572	28.5662	40.1898	0	52.2158			0	0	0	0	0	0	0	0	0	0	0				c10-c52 MANUFACTURING
05	Coal and lignite			0	0	0			0	0		0	0	0	0	0	0			0	0	0	0	0	0	0	0	0	0	0				C53-54 ELECTRICITY AND GAS
06&07	Extraction Of Crude Petroleum And Natural Gas & Mining Of Metal Ores			2.4522	182.196	0			37.0916	37.3851		0.615232	5.63933	35.8554	32.308	0	34.7602			0	0	0	0	0	0	0	0	0	0	0				C55-58 WATER AND WASTE
08	Other mining and quarrying products			9.85651	249.722	0			284.183	284.433		0.495833	0.920617	198.462	271.255	0	281.111			0	0	0	0	0	0	0	0	0	0	0				C59 CONSTRUCTION
09	Mining support services			2.90476	155.717	0			51.6327	51.6578		0.559192	3.25763	101.756	47.8007	0	50.7054			0	0	0	0	0	0	0	0	0	0	0				C60-62 RETAIL
10.1	Preserved meat and meat products			15.3078	537.605	0			97.1512	102.806		0.219594	6.87928	63.2732	78.1484	0	93.4562			0	0	0	0	0	0	0	0	0	0	0				c63-68 TRANSPORT
10.2-3	Processed and preserved fish, crustaceans, molluscs, fruit and vegetables			5.38396	128.237	0			32.132	35.5868		0.337395	7.28197	11.9538	17.6102	0	22.9942			0	0	0	0	0	0	0	0	0	0	0				C69-70 ACCOMMODATION AND FOOD
10.4	Vegetable and animal oils and fats			0	0	0			0	0		0	0	0	0	0	0			0	0	0	0	0	0	0	0	0	0	0				C71-75 INFORMATION AND COMMUNICATION
10.5	Dairy products			5.27232	141.99	0			44.2597	47.5887		0.137906	4.14948	29.2764	34.2187	0	39.491			0	0	0	0	0	0	0	0	0	0	0				C76-78 FINANCIAL AND INSURANCE
10.6	Grain mill products, starches and starch products			13.3669	190.507	0			89.1531	92.6001		0.214019	2.86955	56.3561	66.3891	0	79.7561			0	0	0	0	0	0	0	0	0	0	0				C79-81 REAL ESTATE
10.7	Bakery and farinaceous products			39.4399	1554.78	0			155.879	164.661		0.409341	14.1112	56.1468	110.181	0	149.621			0	0	0	0	0	0	0	0	0	0	0				C82-89 PROFESSIONAL SERVICES
10.8	Other food products			20.0668	443.553	0			108.099	118.706		0.354756	7.33743	178.718	60.4508	0	80.5176			0	0	0	0	0	0	0	0	0	0	0				C90-C95 ADMIN AND BUSINESS SUPPORT SERVICES
10.9	Prepared animal feeds			5.38134	145.516	0			58.4745	60.0803		0.155898	3.7797	33.2206	38.4993	0	43.8807			0	0	0	0	0	0	0	0	0	0	0				C96 PUBLIC ADMIN AND DEFENCE
11.01-6 and 12	Alcoholic beverages & Tobacco products			35.0402	322.861	0			144.185	154.796		0.437584	3.46934	106.083	93.0611	0	128.101			0	0	0	0	0	0	0	0	0	0	0				C97 EDUCATION SERVICES
11.07	Soft drinks			0.237762	5.43318	0			0.237762	0.237762		0	0	0	0	0	0.237762			0	0	0	0	0	0	0	0	0	0	0				C98-99 HEALTH AND RESIDENTIAL CARE
13	Textiles			28.5725	696.843	0			140.962	142.495		0.464929	6.8458	54.3103	101.791	0	130.364			0	0	0	0	0	0	0	0	0	0	0				C100-103 CREATIVE ARTS ENTERTAINMENT
14	Wearing apparel			2.54123	38.1972	0			10.6601	10.7383		0.518174	4.72245	5.44541	8.08844	0	10.6297			0	0	0	0	0	0	0	0	0	0	0				104-106 OTHER
15	Leather and related products			0.191341	3.51448	0			0.93301	1.08141		0.527287	5.31143	5.76659	0.661683	0	0.853024			0	0	0	0	0	0	0	0	0	0	0				C107 DOMESTIC PERSONNEL
16	Wood and of products of wood and cork, except furniture; articles of straw and plaiting materials			21.1686	836.708	0			142.279	146.989		0.361955	11.1289	92.3109	75.1831	0	96.3518			0	0	0	0	0	0	0	0	0	0	0
17	Paper and paper products			16.3864	239.463	0			85.3948	86.7298		0.362519	4.44715	47.8285	53.8465	0	70.233			0	0	0	0	0	0	0	0	0	0	0
18	Printing and recording services			43.6774	1171.06	0			256.694	276.225		0.415176	8.89391	110.31	131.67	0	175.348			0	0	0	0	0	0	0	0	0	0	0
19	Coke and refined petroleum products			1.08748	8.75158	0			2.01392	2.01392		0.0716972	9.44641	12.8365	0.926446	0	2.01392			0	0	0	0	0	0	0	0	0	0	0
20A	Industrial gases, inorganics and fertilisers (all inorganic chemicals) - 20.11/13/15			1.42196	15.8842	0			5.0331	5.13495		0.391229	5.3026	4.18969	2.99555	0	4.4175			0	0	0	0	0	0	0	0	0	0	0
20B	Petrochemicals - 20.14/16/17/60			0.0779089	1.05081	0			0.451637	0.459069		0.30838	5.93632	2.89732	0.177014	0	0.254923			0	0	0	0	0	0	0	0	0	0	0
20C	Dyestuffs, agro-chemicals - 20.12/20			0	0	0			0	0		0	0	0	0	0	0			0	0	0	0	0	0	0	0	0	0	0
20.3	Paints, varnishes and similar coatings, printing ink and mastics			18.2741	327.21	0			78.4425	79.2971		0.300342	6.83141	46.5767	47.8978	0	66.172			0	0	0	0	0	0	0	0	0	0	0
20.4	Soap and detergents, cleaning and polishing preparations, perfumes and toilet preparations			75.0704	1025.85	0			408.069	411.048		0.140638	3.20284	315.65	320.293	0	395.364			0	0	0	0	0	0	0	0	0	0	0
20.5	Other chemical products			2.20931	77.5849	0			8.93981	8.94877		0.283448	11.5907	3.85408	6.69374	0	8.90305			0	0	0	0	0	0	0	0	0	0	0
21	Basic pharmaceutical products and pharmaceutical preparations			14.8795	21.7962	0			16.8633	17.3674		0.579066	36.0135	11.5962	0.605223	0	15.4847			0	0	0	0	0	0	0	0	0	0	0
22	Rubber and plastic products			75.1239	1617.82	0			324.225	327.019		0.397869	8.02769	182.545	201.53	0	276.654			0	0	0	0	0	0	0	0	0	0	0
23.5-6	Cement, lime, plaster and articles of concrete, cement and plaster			6.17449	88.6515	0			57.7199	59.8771		0.26276	3.35011	35.9047	26.4622	0	32.6367			0	0	0	0	0	0	0	0	0	0	0
23OTHER	Glass, refractory, clay, other porcelain and ceramic, stone and abrasive products - 23.1-4/7-9			5.15323	120.893	0			44.9116	46.78		0.348529	8.49913	28.4961	14.2241	0	19.3774			0	0	0	0	0	0	0	0	0	0	0
24.1-3	Basic iron and steel			7.7324	157.531	0			49.4621	49.7166		0.174481	5.17586	36.5076	30.4358	0	38.1681			0	0	0	0	0	0	0	0	0	0	0
24.4-5	Other basic metals and casting			2.64339	52.8797	0			17.8963	18.0591		0.164544	5.29665	51.908	9.98362	0	12.627			0	0	0	0	0	0	0	0	0	0	0
25.4	Weapons and ammunition			10.8329	74.8228	0			29.2854	29.4777		0.477427	5.05795	39.9376	14.7931	0	25.626			0	0	0	0	0	0	0	0	0	0	0
25OTHER	Fabricated metal products, excl. machinery and equipment and weapons & ammunition - 25.1-3/25.5-9			213.162	5038.27	0			778.846	788.278		0.478526	15.6603	419.712	321.723	0	534.885			0	0	0	0	0	0	0	0	0	0	0
26	Computer, electronic and optical products			102.815	1865.31	0			252.496	254.401		0.387556	15.4541	271.936	120.7	0	223.515			0	0	0	0	0	0	0	0	0	0	0
27	Electrical equipment			97.5905	2146.01	0			472.948	475.705		0.361833	6.48947	235.932	330.69	0	428.281			0	0	0	0	0	0	0	0	0	0	0
28	Machinery and equipment n.e.c.			147.21	2919.28	0			543.878	544.815		0.370391	7.66768	331.475	380.726	0	527.936			0	0	0	0	0	0	0	0	0	0	0
29	Motor vehicles, trailers and semi-trailers			38.252	576.985	0			214.853	217.231		0.249793	3.36495	123.491	171.469	0	209.721			0	0	0	0	0	0	0	0	0	0	0
30.1	Ships and boats			72.9567	2148.9	0			311.237	311.551		0.40101	9.48947	246.744	226.451	0	299.408			0	0	0	0	0	0	0	0	0	0	0
30.3	Air and spacecraft and related machinery			91.4655	1238.85	0			405.191	405.799		0.302449	3.96276	173.606	312.622	0	404.088			0	0	0	0	0	0	0	0	0	0	0
30OTHER	Other transport equipment - 30.2/4/9			63.3764	696.629	0			267.72	273.437		0.388218	3.66556	149.165	190.047	0	253.424			0	0	0	0	0	0	0	0	0	0	0
31	Furniture			20.8241	731.487	0			71.4088	78.4153		0.474377	16.9757	36.8765	43.0902	0	63.9143			0	0	0	0	0	0	0	0	0	0	0
32	Other manufactured goods			20.6963	577.611	0			68.4361	69.9667		0.549213	13.8859	83.2144	41.5969	0	62.2932			0	0	0	0	0	0	0	0	0	0	0
33.15	Repair and maintenance of ships and boats			43.9815	945.256	0			168.255	169.402		0.463855	9.16188	101.546	103.173	0	147.154			0	0	0	0	0	0	0	0	0	0	0
33.16	Repair and maintenance of aircraft and spacecraft			66.7667	852.264	0			304.181	304.816		0.432298	5.6787	117.677	150.081	0	216.847			0	0	0	0	0	0	0	0	0	0	0
33OTHER	Rest of repair; Installation - 33.11-14/17/19/20			24.1877	989.152	0			119.141	121.787		0.450589	22.6582	50.9501	43.6553	0	67.843			0	0	0	0	0	0	0	0	0	0	0
35.1	Electricity, transmission and distribution			81.3542	384.236	0			907.412	923.039		0.199979	0.490904	30.1498	782.71	0	864.064			0	0	0	0	0	0	0	0	0	0	0
35.2-3	Gas; distribution of gaseous fuels through mains; steam and air conditioning supply			36.6525	215.517	0			325.318	388.013		0.267001	1.01571	180.168	212.183	0	248.836			0	0	0	0	0	0	0	0	0	0	0
36	Natural water; water treatment and supply services			54.7018	374.333	0			206.786	273.426		0.70039	3.14416	121.238	119.056	0	173.758			0	0	0	0	0	0	0	0	0	0	0
37	Sewerage services; sewage sludge			21.2487	115.097	0			85.723	127.369		0.66441	2.52202	47.7942	45.6366	0	66.8853			0	0	0	0	0	0	0	0	0	0	0
38	Waste collection, treatment and disposal services; materials recovery services			63.3399	1184.46	0			420.236	427.979		0.361914	4.53831	280.026	260.992	0	324.332			0	0	0	0	0	0	0	0	0	0	0
39	Remediation services and other waste management services			0.411642	18.3879	0			4.69875	4.87398		0.556338	13.9787	6.57169	1.31543	0	1.72707			0	0	0	0	0	0	0	0	0	0	0
41-43	Construction			1159	28111.3	0			5104.38	5412.49		0.405567	11.4905	2512.53	2446.48	0	3605.48			0	0	0	0	0	0	0	0	0	0	0
45	Wholesale and retail trade and repair services of motor vehicles and motorcycles			402.935	8607.5	0			1352.87	1555.68		0.568327	14.0457	514.959	612.823	0	1015.76			0	0	0	0	0	0	0	0	0	0	0
46	Wholesale trade services, except of motor vehicles and motorcycles			496.851	11404.5	0			1648.85	1856.98		0.465405	12.2713	840.702	929.361	0	1426.21			0	0	0	0	0	0	0	0	0	0	0
47	Retail trade services, except of motor vehicles and motorcycles			1027.82	27980.6	0			2642.1	4110.67		0.587865	17.3331	1643.98	1614.29	0	2642.1			0	0	0	0	0	0	0	0	0	0	0
49.1-2	Rail transport services			32.4636	529.764	0			139.788	203.382		0.390812	5.73219	87.1112	92.4191	0	124.883			0	0	0	0	0	0	0	0	0	0	0
49.3-5	Land transport services and transport services via pipelines, excluding rail transport			155.811	6209.16	0			705.267	793.438		0.492315	18.4395	324.413	336.732	0	492.543			0	0	0	0	0	0	0	0	0	0	0
50	Water transport services			79.5128	300.838	0			367.015	416.74		0.365414	1.15209	257.234	261.125	0	340.638			0	0	0	0	0	0	0	0	0	0	0
51	Air transport services			19.3577	183.944	0			59.1108	77.3519		0.402754	4.65775	30.7536	39.492	0	58.8497			0	0	0	0	0	0	0	0	0	0	0
52	Warehousing and support services for transportation			60.6745	2377.76	0			322.525	344.167		0.418723	15.6214	132.631	152.211	0	212.886			0	0	0	0	0	0	0	0	0	0	0
53	Postal and courier services			88.5793	3220.46	0			448.908	471.349		0.456621	16.5672	142.557	194.387	0	282.967			0	0	0	0	0	0	0	0	0	0	0
55	Accommodation services			234.731	7355.41	0			626.197	667.586		0.495813	18.9056	370.806	389.06	0	623.792			0	0	0	0	0	0	0	0	0	0	0
56	Food and beverage serving services			417.267	15110.7	0			1164.46	1768.89		0.515044	21.3318	741.695	708.363	0	1125.63			0	0	0	0	0	0	0	0	0	0	0
58	Publishing services			49.5895	775.959	0			181.203	195.35		0.532678	7.44551	96.8253	104.218	0	153.808			0	0	0	0	0	0	0	0	0	0	0
59-60	Motion Picture, Video & TV Programme Production, Sound Recording & Music Publishing services & Programming And Broadcasting services			24.425	351.444	0			81.2263	88.8531		0.532424	7.21185	49.898	48.7315	0	73.1565			0	0	0	0	0	0	0	0	0	0	0
61	Telecommunications services			178.349	1615.33	0			654.655	718.018		0.524477	4.69756	172.146	343.866	0	522.215			0	0	0	0	0	0	0	0	0	0	0
62	Computer programming, consultancy and related services			208.892	5046.07	0			779.731	802.538		0.605626	13.673	420.323	369.053	0	577.945			0	0	0	0	0	0	0	0	0	0	0
63	Information services			26.7447	445.645	0			98.3333	101.248		0.641968	8.6702	26.4991	51.3997	0	78.1444			0	0	0	0	0	0	0	0	0	0	0
64	Financial services, except insurance and pension funding			777.163	7119.44	0			2744.6	2911.92		0.510106	4.43567	1535.01	1605.04	0	2382.21			0	0	0	0	0	0	0	0	0	0	0
65	Insurance and reinsurance, except compulsory social security & Pension funding			149.604	706.576	0			741.259	805.294		0.344877	1.364	524.066	518.018	0	667.622			0	0	0	0	0	0	0	0	0	0	0
66	Services auxiliary to financial services and insurance services			209.233	5494.25	0			617.046	622.955		0.58908	15.1663	458.753	362.268	0	571.5			0	0	0	0	0	0	0	0	0	0	0
68.1-2	Real estate services, excluding on a fee or contract basis and imputed rent			721.244	2172	0			2125.05	2829.47		0.649619	2.13069	938.133	1019.38	0	1740.63			0	0	0	0	0	0	0	0	0	0	0
68.2IMP	Owner-Occupiers' Housing Services			2225.18	0	0			2225.18	4869.38		0.800429	0	2510.25	0	0	2225.18			0	0	0	0	0	0	0	0	0	0	0
68.3	Real estate services on a fee or contract basis			87.5737	3189.94	0			213.898	214.659		0.76629	25.7686	155.676	123.792	0	211.366			0	0	0	0	0	0	0	0	0	0	0
69.1	Legal services			136.299	2457.91	0			476.413	497.554		0.710586	13.3629	166.879	183.935	0	320.234			0	0	0	0	0	0	0	0	0	0	0
69.2	Accounting, bookkeeping and auditing services; tax consulting services			255.068	7257.79	0			834.432	858.596		0.765568	19.1992	160.886	378.025	0	633.093			0	0	0	0	0	0	0	0	0	0	0
70	Services of head offices; management consulting services			129.958	6609.77	0			549.646	573.467		0.518096	25.1566	196.606	262.745	0	392.702			0	0	0	0	0	0	0	0	0	0	0
71	Architectural and engineering services; technical testing and analysis services			228.933	6806.35	0			1081.83	1125.47		0.550283	14.11	319.876	482.377	0	711.31			0	0	0	0	0	0	0	0	0	0	0
72	Scientific research and development services			34.6521	672.487	0			108.18	108.446		0.551708	9.90279	73.1303	67.9089	0	102.561			0	0	0	0	0	0	0	0	0	0	0
73	Advertising and market research services			59.6465	1290.08	0			229.113	239.374		0.588021	13.0138	95.6414	99.132	0	158.778			0	0	0	0	0	0	0	0	0	0	0
74	Other professional, scientific and technical services			59.4381	2049.02	0			197.315	204.353		0.562965	19.6604	147.72	104.221	0	163.659			0	0	0	0	0	0	0	0	0	0	0
75	Veterinary services			37.1185	1081.68	0			108.839	133.48		0.677565	16.2936	34.6536	66.387	0	103.506			0	0	0	0	0	0	0	0	0	0	0
77	Rental and leasing services			101.414	1381.03	0			447.957	513.248		0.605514	7.32612	200.035	188.507	0	289.921			0	0	0	0	0	0	0	0	0	0	0
78	Employment services			114.051	5474.7	0			565.132	588.249		0.533363	24.7102	206.061	221.556	0	335.607			0	0	0	0	0	0	0	0	0	0	0
79	Travel agency, tour operator and other reservation services and related services			77.3545	753.752	0			290.643	306.013		0.564581	5.79083	126.548	130.163	0	207.518			0	0	0	0	0	0	0	0	0	0	0
80	Security and investigation services			12.0958	858.253	0			60.1796	63.0291		0.635841	42.1187	23.1035	20.377	0	32.4728			0	0	0	0	0	0	0	0	0	0	0
81	Services to buildings and landscape			64.3262	4814.71	0			368.017	385.099		0.519884	31.505	115.525	152.824	0	217.15			0	0	0	0	0	0	0	0	0	0	0
82	Office administrative, office support and other business support services			162.646	4207.22	0			686.157	701.751		0.539952	10.2867	246.158	408.998	0	571.644			0	0	0	0	0	0	0	0	0	0	0
84	Public administration and defence services; compulsory social security services			1021.01	13679.2	0			2854.68	2937.49		0.549251	8.6077	1758.48	1589.18	0	2610.19			0	0	0	0	0	0	0	0	0	0	0
85	Education services			873.746	18826.1	0			2297.21	2461.48		0.740152	16.6434	1225.92	1131.15	0	2004.9			0	0	0	0	0	0	0	0	0	0	0
86	Human health services			1071.32	20230.5	0			2648.61	2793.52		0.635426	13.0238	1476.76	1553.35	0	2624.67			0	0	0	0	0	0	0	0	0	0	0
87-88	Residential Care & Social Work services			439.923	18338.3	0			1450.68	1591.18		0.520169	23.2538	765.941	788.614	0	1228.54			0	0	0	0	0	0	0	0	0	0	0
90	Creative, arts and entertainment services			54.4913	1337.28	0			136.697	160.998		0.464625	16.4121	115.714	81.4811	0	135.972			0	0	0	0	0	0	0	0	0	0	0
91	Libraries, archives, museums and other cultural services			45.5888	933.255	0			109.882	126.283		0.601194	15.6577	54.3127	59.6034	0	105.192			0	0	0	0	0	0	0	0	0	0	0
92	Gambling and betting services			83.2666	527.268	0			186.232	265.629		0.656266	5.87423	92.1562	89.7595	0	173.026			0	0	0	0	0	0	0	0	0	0	0
93	Sports services and amusement and recreation services			60.066	3855.17	0			195.985	268.673		0.36073	30.3594	124.838	126.985	0	187.051			0	0	0	0	0	0	0	0	0	0	0
94	Services furnished by membership organisations			99.6784	1196.22	0			295.065	330.691		0.667658	9.33829	144.862	128.098	0	227.776			0	0	0	0	0	0	0	0	0	0	0
95	Repair services of computers and personal and household goods			38.5052	1105.13	0			102.934	120.845		0.643542	20.1314	38.3254	54.8958	0	93.401			0	0	0	0	0	0	0	0	0	0	0
96	Other personal services			278.338	5325.55	0			681.388	912.719		0.693546	16.4169	312.153	324.395	0	602.733			0	0	0	0	0	0	0	0	0	0	0
97	Services of households as employers of domestic personnel			92.0653	1284.05	0			220.427	333.599		1	10.0033	108.197	128.362	0	220.427			0	0	0	0	0	0	0	0	0	0	0
	FINAL DEMAND CATEGORY			£m (2013)		% CHANGE
	Household spending			0		0
	Non-profit Institutions			0		0
	Central Government			0		0
	Local Government			0		0
	Capital spending (GFCF)			0		0
	EU Exports of products			0		0
	Non-EU Exports of products			0		0
	Service Exports (ex tourism)			0		0
	Domestic tourists (staying visitors)			0		0
	International tourists			0		0
	Exports to rest of UK			0		0
			Note that those sectors highlighted in yellow in the % change column were those that were amemded in the different scenarios

## Sheet: OUTPUTS
SIC	INDUSTRY	OUTPUT EFFECTS					FTE EMPLOYMENT					GVA (£m)
		Direct	Indirect	Induced	TOTAL		Direct	Indirect	Induced	TOTAL		Direct	Indirect	Induced	TOTAL
01	Products of agriculture, hunting and related services	488.814	125.351	21.6897	635.855		11580.3	2969.62	513.839	15063.7		204.86	52.534	9.09005	266.484
02	Products of forestry, logging and related services	25.2801	11.0007	1.04083	37.3216		436.755	190.055	17.982	644.792		5.46788	2.37936	0.225122	8.07236
03	Fish and other fishing products; aquaculture products; support services to fishing	52.2158	5.30742	1.42603	58.9492		335.002	34.0509	9.14901	378.202		15.1367	1.53855	0.413388	17.0886
05	Coal and lignite	0	0	0	0		0	0	0	0		0	0	0	0
06&07	Extraction Of Crude Petroleum And Natural Gas & Mining Of Metal Ores	34.7602	2.33135	0.293528	37.3851		196.024	13.1472	1.6553	210.827		21.3856	1.43432	0.180588	23.0005
08	Other mining and quarrying products	281.111	3.07144	0.250402	284.433		258.796	2.82762	0.230524	261.854		139.384	1.52292	0.124158	141.031
09	Mining support services	50.7054	0.927269	0.0251137	51.6578		165.18	3.0207	0.0818112	168.282		28.3541	0.518521	0.0140434	28.8867
10.1	Preserved meat and meat products	93.4562	3.69495	5.65533	102.806		642.911	25.4186	38.9046	707.235		20.5224	0.81139	1.24188	22.5757
10.2-3	Processed and preserved fish, crustaceans, molluscs, fruit and vegetables	22.9942	9.13779	3.45478	35.5868		167.443	66.5411	25.1576	259.142		7.75812	3.08304	1.16563	12.0068
10.4	Vegetable and animal oils and fats	0	0	0	0		0	0	0	0		0	0	0	0
10.5	Dairy products	39.491	4.76865	3.32908	47.5887		163.867	19.7874	13.814	197.469		5.44603	0.657624	0.4591	6.56276
10.6	Grain mill products, starches and starch products	79.7561	9.39702	3.44699	92.6001		228.864	26.9653	9.89131	265.721		17.0693	2.01114	0.73772	19.8182
10.7	Bakery and farinaceous products	149.621	6.25827	8.7824	164.661		2111.33	88.3119	123.931	2323.57		61.2459	2.56177	3.595	67.4026
10.8	Other food products	80.5176	27.5818	10.607	118.706		590.792	202.38	77.8285	871.001		28.5641	9.78482	3.76291	42.1118
10.9	Prepared animal feeds	43.8807	14.5939	1.60572	60.0803		165.856	55.1604	6.06916	227.085		6.8409	2.27515	0.250329	9.36638
11.01-6 and 12	Alcoholic beverages & Tobacco products	128.101	16.0841	10.6108	154.796		444.427	55.8011	36.8125	537.041		56.0551	7.03813	4.64312	67.7363
11.07	Soft drinks	0.237762	0	0	0.237762		0	0	0	0		0	0	0	0
13	Textiles	130.364	10.5979	1.53335	142.495		892.445	72.5509	10.497	975.493		60.6099	4.92726	0.712899	66.2501
14	Wearing apparel	10.6297	0.0304632	0.0781856	10.7383		50.1981	0.143861	0.369227	50.7111		5.50802	0.0157852	0.0405138	5.56432
15	Leather and related products	0.853024	0.0799861	0.148404	1.08141		4.53078	0.424841	0.788238	5.74386		0.449789	0.0421757	0.0782517	0.570216
16	Wood and of products of wood and cork, except furniture; articles of straw and plaiting materials	96.3518	45.9272	4.71032	146.989		1072.29	511.12	52.4208	1635.83		34.875	16.6236	1.70492	53.2035
17	Paper and paper products	70.233	15.1618	1.33504	86.7298		312.336	67.4268	5.9371	385.7		25.4608	5.49645	0.483977	31.4413
18	Printing and recording services	175.348	81.3462	19.5315	276.225		1559.53	723.486	173.711	2456.72		72.8002	33.773	8.109	114.682
19	Coke and refined petroleum products	2.01392	0	0	2.01392		19.0243	0	0	19.0243		0.144393	0	0	0.144393
20A	Industrial gases, inorganics and fertilisers (all inorganic chemicals) - 20.11/13/15	4.4175	0.615597	0.101851	5.13495		23.4242	3.26426	0.540074	27.2286		1.72826	0.240839	0.039847	2.00894
20B	Petrochemicals - 20.14/16/17/60	0.254923	0.196715	0.00743174	0.459069		1.5133	1.16776	0.0441171	2.72518		0.0786132	0.0606629	0.0022918	0.141568
20C	Dyestuffs, agro-chemicals - 20.12/20	0	0	0	0		0	0	0	0		0	0	0	0
20.3	Paints, varnishes and similar coatings, printing ink and mastics	66.172	12.2705	0.854591	79.2971		452.048	83.8252	5.83807	541.711		19.8742	3.68536	0.25667	23.8163
20.4	Soap and detergents, cleaning and polishing preparations, perfumes and toilet preparations	395.364	12.7057	2.9793	411.048		1266.28	40.6943	9.54221	1316.52		55.6033	1.78691	0.419004	57.8092
20.5	Other chemical products	8.90305	0.0367543	0.00896829	8.94877		103.192	0.426006	0.103948	103.722		2.52355	0.0104179	0.00254204	2.53651
21	Basic pharmaceutical products and pharmaceutical preparations	15.4847	1.3786	0.504048	17.3674		557.659	49.6482	18.1525	625.46		8.96668	0.798301	0.291877	10.0569
22	Rubber and plastic products	276.654	47.5716	2.79357	327.019		2220.89	381.89	22.4259	2625.2		110.072	18.9272	1.11148	130.111
23.5-6	Cement, lime, plaster and articles of concrete, cement and plaster	32.6367	25.0832	2.1572	59.8771		109.337	84.0316	7.22686	200.595		8.57564	6.59088	0.566827	15.7333
23OTHER	Glass, refractory, clay, other porcelain and ceramic, stone and abrasive products - 23.1-4/7-9	19.3774	25.5342	1.86837	46.78		164.691	217.019	15.8795	397.589		6.75358	8.89944	0.651181	16.3042
24.1-3	Basic iron and steel	38.1681	11.2939	0.254522	49.7166		197.553	58.4557	1.31737	257.326		6.65961	1.97057	0.0444093	8.67459
24.4-5	Other basic metals and casting	12.627	5.2693	0.162784	18.0591		66.8808	27.9097	0.862211	95.6527		2.0777	0.867034	0.0267852	2.97152
25.4	Weapons and ammunition	25.626	3.65943	0.192336	29.4777		129.615	18.5092	0.972826	149.097		12.2345	1.74711	0.0918265	14.0735
25OTHER	Fabricated metal products, excl. machinery and equipment and weapons & ammunition - 25.1-3/25.5-9	534.885	243.96	9.43289	788.278		8376.45	3820.49	147.722	12344.7		255.956	116.741	4.51389	377.212
26	Computer, electronic and optical products	223.515	28.9816	1.90415	254.401		3454.22	447.884	29.427	3931.53		86.6245	11.232	0.737966	98.5944
27	Electrical equipment	428.281	44.6672	2.75707	475.705		2779.32	289.867	17.8919	3087.08		154.966	16.1621	0.997596	172.126
28	Machinery and equipment n.e.c.	527.936	15.9421	0.936825	544.815		4048.04	122.239	7.18327	4177.46		195.542	5.90481	0.346991	201.794
29	Motor vehicles, trailers and semi-trailers	209.721	5.13144	2.37795	217.231		705.701	17.267	8.00168	730.97		52.3869	1.2818	0.593996	54.2627
30.1	Ships and boats	299.408	11.8293	0.313872	311.551		2841.22	112.254	2.97848	2956.45		120.066	4.74368	0.125866	124.935
30.3	Air and spacecraft and related machinery	404.088	1.10305	0.607651	405.799		1601.3	4.37113	2.40798	1608.08		122.216	0.333617	0.183783	122.733
30OTHER	Other transport equipment - 30.2/4/9	253.424	14.2962	5.71753	273.437		928.939	52.4034	20.9579	1002.3		98.3836	5.55003	2.21965	106.153
31	Furniture	63.9143	7.4945	7.00644	78.4153		1084.99	127.224	118.939	1331.15		30.3195	3.55522	3.3237	37.1984
32	Other manufactured goods	62.2932	6.14286	1.53064	69.9667		864.999	85.2994	21.2544	971.553		34.2122	3.37374	0.84065	38.4266
33.15	Repair and maintenance of ships and boats	147.154	21.1013	1.14608	169.402		1348.21	193.328	10.5003	1552.04		68.2583	9.78795	0.531617	78.5778
33.16	Repair and maintenance of aircraft and spacecraft	216.847	87.3337	0.634265	304.816		1231.41	495.942	3.6018	1730.96		93.7426	37.7542	0.274191	131.771
33OTHER	Rest of repair; Installation - 33.11-14/17/19/20	67.843	51.2977	2.64618	121.787		1537.2	1162.32	59.9578	2759.48		30.5693	23.1142	1.19234	54.8758
35.1	Electricity, transmission and distribution	864.064	43.3475	15.627	923.039		424.173	21.2795	7.67136	453.124		172.794	8.66857	3.12507	184.588
35.2-3	Gas; distribution of gaseous fuels through mains; steam and air conditioning supply	248.836	76.4826	62.6946	388.013		252.746	77.6844	63.6797	394.11		66.4394	20.4209	16.7395	103.6
36	Natural water; water treatment and supply services	173.758	33.0274	66.6406	273.426		546.324	103.844	209.529	859.697		121.698	23.132	46.6744	191.505
37	Sewerage services; sewage sludge	66.8853	18.8377	41.6464	127.369		168.686	47.5091	105.033	321.228		44.4393	12.516	27.6703	84.6255
38	Waste collection, treatment and disposal services; materials recovery services	324.332	95.9041	7.74303	427.979		1471.92	435.242	35.1403	1942.3		117.38	34.709	2.80231	154.891
39	Remediation services and other waste management services	1.72707	2.97168	0.175227	4.87398		24.1422	41.5402	2.44944	68.1318		0.960833	1.65326	0.0974852	2.71158
41-43	Construction	3605.48	1498.9	308.111	5412.49		41428.9	17223.1	3540.36	62192.4		1462.26	607.904	124.96	2195.13
45	Wholesale and retail trade and repair services of motor vehicles and motorcycles	1015.76	337.108	202.818	1555.68		14267	4734.91	2848.71	21850.6		577.282	191.588	115.267	884.136
46	Wholesale trade services, except of motor vehicles and motorcycles	1426.21	222.635	208.128	1856.98		17501.5	2732.03	2554	22787.5		663.767	103.616	96.8639	864.247
47	Retail trade services, except of motor vehicles and motorcycles	2642.1	0	1468.57	4110.67		45795.8	0	25454.9	71250.7		1553.2	0	863.32	2416.52
49.1-2	Rail transport services	124.883	14.9056	63.5937	203.382		715.851	85.4414	364.531	1165.82		48.8057	5.82527	24.8532	79.4842
49.3-5	Land transport services and transport services via pipelines, excluding rail transport	492.543	212.724	88.1708	793.438		9082.22	3922.52	1625.82	14630.6		242.486	104.727	43.4079	390.622
50	Water transport services	340.638	26.3771	49.725	416.74		392.444	30.3887	57.2875	480.12		124.474	9.63857	18.1702	152.282
51	Air transport services	58.8497	0.261057	18.2411	77.3519		274.107	1.21594	84.9626	360.286		23.7019	0.105142	7.34669	31.1538
52	Warehousing and support services for transportation	212.886	109.639	21.6421	344.167		3325.58	1712.72	338.08	5376.39		89.1402	45.9084	9.06203	144.111
53	Postal and courier services	282.967	165.941	22.4414	471.349		4687.97	2749.18	371.791	7808.95		129.209	75.7722	10.2472	215.228
55	Accommodation services	623.792	2.40579	41.3887	667.586		11793.1	45.4828	782.478	12621.1		309.284	1.19282	20.5211	330.998
56	Food and beverage serving services	1125.63	38.829	604.428	1768.89		24011.8	828.293	12893.6	37733.6		579.749	19.9986	311.307	911.054
58	Publishing services	153.808	27.3951	14.1465	195.35		1145.18	203.971	105.328	1454.48		81.9301	14.5928	7.53554	104.058
59-60	Motion Picture, Video & TV Programme Production, Sound Recording & Music Publishing services & Programming And Broadcasting services	73.1565	8.06985	7.62679	88.8531		527.594	58.1986	55.0033	640.795		38.9503	4.29658	4.06069	47.3075
61	Telecommunications services	522.215	132.44	63.3639	718.018		2453.13	622.144	297.655	3372.93		273.889	69.4616	33.2329	376.584
62	Computer programming, consultancy and related services	577.945	201.786	22.8068	802.538		7902.26	2759.02	311.838	10973.1		350.018	122.207	13.8124	486.037
63	Information services	78.1444	20.1889	2.91446	101.248		677.527	175.042	25.2689	877.838		50.1662	12.9607	1.87099	64.9978
64	Financial services, except insurance and pension funding	2382.21	362.394	167.314	2911.92		10566.7	1607.46	742.148	12916.3		1215.18	184.859	85.3478	1485.39
65	Insurance and reinsurance, except compulsory social security & Pension funding	667.622	73.6367	64.0352	805.294		910.636	100.44	87.344	1098.42		230.248	25.3956	22.0843	277.728
66	Services auxiliary to financial services and insurance services	571.5	45.5453	5.90993	622.955		8667.54	690.753	89.6316	9447.92		336.659	26.8298	3.48142	366.971
68.1-2	Real estate services, excluding on a fee or contract basis and imputed rent	1740.63	384.426	704.411	2829.47		3708.75	819.095	1500.88	6028.73		1130.75	249.731	457.599	1838.08
68.2IMP	Owner-Occupiers' Housing Services	2225.18	0	2644.19	4869.38		0	0	0	0		1781.1	0	2116.49	3897.59
68.3	Real estate services on a fee or contract basis	211.366	2.53234	0.761179	214.659		5446.59	65.2549	19.6145	5531.46		161.968	1.94051	0.583284	164.491
69.1	Legal services	320.234	156.178	21.1411	497.554		4279.26	2087	282.506	6648.77		227.554	110.978	15.0225	353.554
69.2	Accounting, bookkeeping and auditing services; tax consulting services	633.093	201.339	24.1645	858.596		12154.9	3865.56	463.939	16484.4		484.676	154.139	18.4995	657.314
70	Services of head offices; management consulting services	392.702	156.944	23.8208	573.467		9879.07	3948.18	599.251	14426.5		203.457	81.312	12.3414	297.111
71	Architectural and engineering services; technical testing and analysis services	711.31	370.524	43.6333	1125.47		10036.6	5228.1	615.668	15880.4		391.421	203.893	24.0107	619.325
72	Scientific research and development services	102.561	5.61952	0.265807	108.446		1015.64	55.6489	2.63223	1073.92		56.5837	3.10034	0.146648	59.8307
73	Advertising and market research services	158.778	70.3344	10.2616	239.374		2066.31	915.318	133.543	3115.17		93.3651	41.3581	6.03404	140.757
74	Other professional, scientific and technical services	163.659	33.6557	7.0386	204.353		3217.6	661.682	138.381	4017.66		92.1343	18.9469	3.96249	115.044
75	Veterinary services	103.506	5.33336	24.6415	133.48		1686.48	86.8997	401.498	2174.87		70.1317	3.6137	16.6962	90.4416
77	Rental and leasing services	289.921	158.036	65.2913	513.248		2124	1157.79	478.332	3760.12		175.551	95.6929	39.5347	310.779
78	Employment services	335.607	229.525	23.1176	588.249		8292.93	5671.61	571.24	14535.8		179	122.42	12.33	313.75
79	Travel agency, tour operator and other reservation services and related services	207.518	83.1255	15.3697	306.013		1201.7	481.366	89.0036	1772.07		117.161	46.9311	8.67747	172.769
80	Security and investigation services	32.4728	27.7068	2.84947	63.0291		1367.71	1166.97	120.016	2654.7		20.6475	17.6171	1.81181	40.0765
81	Services to buildings and landscape	217.15	150.867	17.0822	385.099		6841.31	4753.07	538.175	12132.6		112.893	78.4335	8.88078	200.207
82	Office administrative, office support and other business support services	571.644	114.513	15.5946	701.751		5880.31	1177.96	160.416	7218.68		308.66	61.8316	8.42033	378.912
84	Public administration and defence services; compulsory social security services	2610.19	244.488	82.8135	2937.49		22467.7	2104.48	712.833	25285		1433.65	134.285	45.4853	1613.42
85	Education services	2004.9	292.316	164.267	2461.48		33368.2	4865.12	2733.96	40967.3		1483.93	216.358	121.583	1821.87
86	Human health services	2624.67	23.9426	144.906	2793.52		34183.2	311.824	1887.23	36382.2		1667.78	15.2137	92.0771	1775.07
87-88	Residential Care & Social Work services	1228.54	222.141	140.503	1591.18		28568.1	5165.61	3267.22	37001		639.047	115.551	73.0853	827.683
90	Creative, arts and entertainment services	135.972	0.724873	24.3008	160.998		2231.6	11.8967	398.828	2642.32		63.1762	0.336794	11.2908	74.8037
91	Libraries, archives, museums and other cultural services	105.192	4.68999	16.4012	126.283		1647.07	73.4347	256.805	1977.31		63.2409	2.8196	9.86029	75.9208
92	Gambling and betting services	173.026	13.2057	79.3971	265.629		1016.4	77.5733	466.397	1560.37		113.551	8.66646	52.1057	174.323
93	Sports services and amusement and recreation services	187.051	8.93403	72.6887	268.673		5678.74	271.231	2206.78	8156.75		67.4748	3.22277	26.221	96.9186
94	Services furnished by membership organisations	227.776	67.2888	35.6258	330.691		2127.04	628.362	332.684	3088.09		152.077	44.9259	23.7859	220.789
95	Repair services of computers and personal and household goods	93.401	9.53258	17.9115	120.845		1880.29	191.904	360.583	2432.77		60.1074	6.13461	11.5268	77.7689
96	Other personal services	602.733	78.6541	231.331	912.719		9895	1291.25	3797.74	14984		418.024	54.5503	160.439	633.013
97	Services of households as employers of domestic personnel	220.427	0	113.171	333.599		2205.01	0	1132.09	3337.1		220.427	0	113.171	333.599
	TOTAL	43680.9	7965.88	8555.31	60202.1		490975	101170	78375.2	670520		23290	4056.13	5461.95	32808.1
	MULTIPLIERS		1.18237		1.37822			1.20606		1.36569			1.17416		1.40868
A	Agriculture, forestry and fishing	566.31	141.659	24.1565	732.126		12352	3193.73	540.97	16086.7		225.465	56.4519	9.72856	291.645
B	Mining activities	366.577	6.33006	0.569043	373.476		620	18.9956	1.96764	640.963		189.124	3.47577	0.318789	192.919
C	Manufacturing	5458.84	929.557	123.725	6512.12		44520.9	9813.24	1109.86	55444		1981.74	374.221	46.3722	2402.33
D	Electricity and gas	1112.9	119.83	78.3216	1311.05		676.918	98.9639	71.3511	847.233		239.234	29.0895	19.8646	288.188
E	Water and waste	566.702	150.741	116.205	833.648		2211.07	628.135	352.152	3191.36		284.479	72.0103	77.2444	433.733
F	Construction	3605.48	1498.9	308.111	5412.49		41428.9	17223.1	3540.36	62192.4		1462.26	607.904	124.96	2195.13
G	Wholesale and retail	5084.07	559.744	1879.51	7523.33		77564.3	7466.94	30857.6	115889		2794.25	295.203	1075.45	4164.9
H	Transport services	1512.77	529.848	263.814	2306.43		18478.2	8501.47	2842.47	29822.1		657.816	241.977	113.087	1012.88
I	Accommodation and food services	1749.42	41.2347	645.817	2436.47		35804.9	873.776	13676	50354.7		889.032	21.1914	331.828	1242.05
J	Information and communication	1405.27	389.88	110.858	1906.01		12705.7	3818.38	795.094	17319.2		794.954	223.518	60.5125	1078.99
K	Financial and insurance activities	3621.33	481.576	237.259	4340.17		20144.9	2398.65	919.124	23462.6		1782.09	237.085	110.914	2130.08
L	Real estate activities	4177.18	386.959	3349.37	7913.5		9155.33	884.35	1520.5	11560.2		3073.81	251.671	2574.67	5900.16
M	Professional services	2585.84	999.928	154.967	3740.74		44335.9	16848.4	2637.42	63821.7		1619.32	617.341	96.7136	2333.38
N	Administrative and business support services	1654.31	763.773	139.305	2557.39		25708	14408.8	1957.18	42073.9		913.913	422.926	79.6552	1416.49
O	Public administration and defence services; compulsory social security services	2610.19	244.488	82.8135	2937.49		22467.7	2104.48	712.833	25285		1433.65	134.285	45.4853	1613.42
P	Education services	2004.9	292.316	164.267	2461.48		33368.2	4865.12	2733.96	40967.3		1483.93	216.358	121.583	1821.87
Q	Health and residential care services	3853.21	246.083	285.409	4384.7		62751.3	5477.44	5154.45	73383.2		2306.83	130.765	165.162	2602.76
R	Creative, arts and entertainment services	601.241	27.5546	192.788	821.584		10573.8	434.136	3328.81	14336.8		307.443	15.0456	99.4777	421.967
S	Other services	923.911	155.475	284.869	1364.25		13902.3	2111.52	4491.01	20504.9		630.208	105.611	195.752	931.57
T	Services of households as employers of domestic personnel	220.427	0	113.171	333.599		2205.01	0	1132.09	3337.1		220.427	0	113.171	333.599
	TOTAL	43680.9	7965.88	8555.31	60202.1		490975	101170	78375.2	670520		23290	4056.13	5461.95	32808.1
	MULTIPLIERS		1.18237		1.37822			1.20606		1.36569			1.17416		1.40868
	c3-c5 AGRIC
	c6-c9 MINING
	c10-c52 manuFACTURING
	C53-54 ELECTRICITY AND GAS
	C555-58 WATER AND WASTE														32808
	C59 CONSTRUCTION														34585
	C60-62 RETAIL
	c63-68 TRANSPORT														1777
	C69-70 ACCOMMODATION AND FOOD														0.0541636
	C71-75 INFORMATION AND COMMUNICATION
	C76-78 FINANCIAL AND INSURANCE
	C79-81 REAL ESTATE
	C82-89 PROFESSIONAL SERVICES
	C90-C95 ADMIN AND BUSINESS SUPPORT SERVICES
	C96 PUBLIC ADMIN AND DEFENCE
	C97 EDUCATION SERVICES
	C98-99 HEALTH AND RESIDENTIAL CARE
	C100-103 CREATIVE ARTS ENTERTAINMENT
	104-106 OTHER
	C107 DOMESTIC PERSONNEL

## Sheet: TRADE ASSUMPTIONS
		Fraction of Demand Bought in Dorset
SIC	INDUSTRY NAME	FIRMS	HOUSEHOLDS
01	Products of agriculture, hunting and related services	0.8	0.1					0.8	0.1
02	Products of forestry, logging and related services	0.7	0.1					0.7	0.1
03	Fish and other fishing products; aquaculture products; support services to fishing	0.8	0.1					0.8	0.1
05	Coal and lignite	0	0					0	0
06&07	Extraction Of Crude Petroleum And Natural Gas & Mining Of Metal Ores	0.02	0					0.02	0
08	Other mining and quarrying products	0.1	0.1					0.1	0.1
09	Mining support services	0.1	0					0.1	0
10.1	Preserved meat and meat products	0.05	0.05					0.05	0.05
10.2-3	Processed and preserved fish, crustaceans, molluscs, fruit and vegetables	0.1	0.05					0.1	0.05
10.4	Vegetable and animal oils and fats	0	0					0	0
10.5	Dairy products	0.1	0.05					0.1	0.05
10.6	Grain mill products, starches and starch products	0.2	0.15					0.2	0.15
10.7	Bakery and farinaceous products	0.1	0.1					0.1	0.1
10.8	Other food products	0.2	0.15					0.2	0.15
10.9	Prepared animal feeds	0.2	0.05					0.2	0.05
11.01-6 and 12	Alcoholic beverages & Tobacco products	0.2	0.15					0.2	0.15
11.07	Soft drinks	0	0					0	0
13	Textiles	0.3	0.05					0.3	0.05
14	Wearing apparel	0.05	0.01					0.05	0.01
15	Leather and related products	0.1	0.05					0.1	0.05
16	Wood and of products of wood and cork, except furniture; articles of straw and plaiting materials	0.4	0.2					0.4	0.2
17	Paper and paper products	0.1	0.05					0.1	0.05
18	Printing and recording services	0.5	0.7					0.5	0.7
19	Coke and refined petroleum products	0	0					0	0
20A	Industrial gases, inorganics and fertilisers (all inorganic chemicals) - 20.11/13/15	0.05	0.05					0.05	0.05
20B	Petrochemicals - 20.14/16/17/60	0.01	0					0.01	0
20C	Dyestuffs, agro-chemicals - 20.12/20	0	0					0	0
20.3	Paints, varnishes and similar coatings, printing ink and mastics	0.2	0.1					0.2	0.1
20.4	Soap and detergents, cleaning and polishing preparations, perfumes and toilet preparations	0.1	0.1					0.1	0.1
20.5	Other chemical products	0.05	0.05					0.05	0.05
21	Basic pharmaceutical products and pharmaceutical preparations	0.05	0.01					0.05	0.01
22	Rubber and plastic products	0.2	0.1					0.2	0.1
23.5-6	Cement, lime, plaster and articles of concrete, cement and plaster	0.2	0.2					0.2	0.2
23OTHER	Glass, refractory, clay, other porcelain and ceramic, stone and abrasive products - 23.1-4/7-9	0.2	0.2					0.2	0.2
24.1-3	Basic iron and steel	0.15	0.05					0.15	0.05
24.4-5	Other basic metals and casting	0.15	0.05					0.15	0.05
25.4	Weapons and ammunition	0.2	0.1					0.2	0.1
25OTHER	Fabricated metal products, excl. machinery and equipment and weapons & ammunition - 25.1-3/25.5-9	0.5	0.2					0.5	0.2
26	Computer, electronic and optical products	0.3	0.05					0.3	0.05
27	Electrical equipment	0.35	0.05					0.35	0.05
28	Machinery and equipment n.e.c.	0.15	0.05					0.15	0.05
29	Motor vehicles, trailers and semi-trailers	0.05	0.05					0.05	0.05
30.1	Ships and boats	0.6	0.2					0.6	0.2
30.3	Air and spacecraft and related machinery	0.1	0.05					0.1	0.05
30OTHER	Other transport equipment - 30.2/4/9	0.6	0.2					0.6	0.2
31	Furniture	0.3	0.2					0.3	0.2
32	Other manufactured goods	0.2	0.1					0.2	0.1
33.15	Repair and maintenance of ships and boats	0.7	0.8					0.7	0.8
33.16	Repair and maintenance of aircraft and spacecraft	0.6	0.8					0.6	0.8
33OTHER	Rest of repair; Installation - 33.11-14/17/19/20	0.3	0.8					0.3	0.8
35.1	Electricity, transmission and distribution	0.05	0.05					0.05	0.05
35.2-3	Gas; distribution of gaseous fuels through mains; steam and air conditioning supply	0.4	0.4					0.4	0.4
36	Natural water; water treatment and supply services	1	1					1	1
37	Sewerage services; sewage sludge	0.5	0.6					0.5	0.6
38	Waste collection, treatment and disposal services; materials recovery services	0.6	1					0.6	1
39	Remediation services and other waste management services	0.6	1					0.6	1
41-43	Construction	0.8	0.9					0.8	0.9
45	Wholesale and retail trade and repair services of motor vehicles and motorcycles	0.7	0.8					0.7	0.8
46	Wholesale trade services, except of motor vehicles and motorcycles	0.4	0.4					0.4	0.4
47	Retail trade services, except of motor vehicles and motorcycles	0.8	0.8					0.8	0.8
49.1-2	Rail transport services	0.5	0.5					0.5	0.5
49.3-5	Land transport services and transport services via pipelines, excluding rail transport	0.4	0.4					0.4	0.4
50	Water transport services	0.4	0.5					0.4	0.5
51	Air transport services	0.1	0.1					0.1	0.1
52	Warehousing and support services for transportation	0.25	0.4					0.25	0.4
53	Postal and courier services	0.5	0.7					0.5	0.7
55	Accommodation services	0.4	0.2					0.4	0.2
56	Food and beverage serving services	0.7	0.8					0.7	0.8
58	Publishing services	0.25	0.15					0.25	0.15
59-60	Motion Picture, Video & TV Programme Production, Sound Recording & Music Publishing services & Programming And Broadcasting services	0.25	0.05					0.25	0.05
61	Telecommunications services	0.3	0.2					0.3	0.2
62	Computer programming, consultancy and related services	0.4	0.8					0.4	0.8
63	Information services	0.2	0.3					0.2	0.3
64	Financial services, except insurance and pension funding	0.3	0.1					0.3	0.1
65	Insurance and reinsurance, except compulsory social security & Pension funding	0.2	0.1					0.2	0.1
66	Services auxiliary to financial services and insurance services	0.3	0.1					0.3	0.1
68.1-2	Real estate services, excluding on a fee or contract basis and imputed rent	0.8	0.8					0.8	0.8
68.2IMP	Owner-Occupiers' Housing Services	1	1					1	1
68.3	Real estate services on a fee or contract basis	0.9	0.95					0.9	0.95
69.1	Legal services	0.4	0.75					0.4	0.75
69.2	Accounting, bookkeeping and auditing services; tax consulting services	0.6	0.8					0.6	0.8
70	Services of head offices; management consulting services	0.3	0.4					0.3	0.4
71	Architectural and engineering services; technical testing and analysis services	0.6	0.6					0.6	0.6
72	Scientific research and development services	0.25	0.5					0.25	0.5
73	Advertising and market research services	0.3	0.5					0.3	0.5
74	Other professional, scientific and technical services	0.3	0.5					0.3	0.5
75	Veterinary services	0.7	0.7					0.7	0.7
77	Rental and leasing services	0.5	0.7					0.5	0.7
78	Employment services	0.5	0.7					0.5	0.7
79	Travel agency, tour operator and other reservation services and related services	0.3	0.3					0.3	0.3
80	Security and investigation services	0.3	0.7					0.3	0.7
81	Services to buildings and landscape	0.5	0.75					0.5	0.75
82	Office administrative, office support and other business support services	0.6	0.5					0.6	0.5
84	Public administration and defence services; compulsory social security services	0.9	0.9					0.9	0.9
85	Education services	0.6	0.7					0.6	0.7
86	Human health services	0.8	0.8					0.8	0.8
87-88	Residential Care & Social Work services	0.9	0.9					0.9	0.9
90	Creative, arts and entertainment services	0.4	0.5					0.4	0.5
91	Libraries, archives, museums and other cultural services	0.4	0.7					0.4	0.7
92	Gambling and betting services	0.3	0.5					0.3	0.5
93	Sports services and amusement and recreation services	0.7	0.7					0.7	0.7
94	Services furnished by membership organisations	0.6	0.8					0.6	0.8
95	Repair services of computers and personal and household goods	0.4	0.7					0.4	0.7
96	Other personal services	0.9	0.9					0.9	0.9
97	Services of households as employers of domestic personnel	1	0.9					1	0.9
