# Supplementary material for: Ecological restoration of agricultural land can improve its contribution to economic development
Source: PLoS One. 2021 Mar 5;16(3):e0247850. doi: 10.1371/journal.pone.0247850 (PMC7935295; doi:10.1371/journal.pone.0247850)
Supplement: S4 Appendix — (XLSX) [file pone.0247850.s004.xlsx]

## Sheet: SW & AN Dorset Business survey 
		Dependency values, from Watson and Newton (2018).
		Aggregated estimates (range 0-1) of the importance of ES to each business sector in Dorset, (n=212).
		Sector	Provisioning services												Habitat and supporting services
			Food production (crops)	Food production (livestock)	Freshwater fishing	Marine fishing (including shellfish)	Minerals	Renewable biofuels	The provisioning of freshwater	Timber production	Mean				Biodiversity (wildlife)	Habitats for species	Maintenance of genetic diversity	Mean
		Agriculture and forestry	0.81	0.813	0.4	0.267	0.625	0.813	1	0.813	0.693			Agriculture and forestry	0.938	0.938	1	0.958
		Construction	0	0	0	0	0.833	0.667	0.833	0.833	0.396			Construction	0	0	0	0
		Manufacturing	0.266667	0.2	0.2	0.2	0.486	0.438	0.552333	0.304667	0.331			Manufacturing	0.2	0.2	0.266667	0.222333
		Public health	0.333	0.333	0.167	0.167	0.167	0.167	0.833	0.167	0.292			Public health	0	0	0	0
		Retail	0.444	0.444	0.444	0.444	0.778	0.333	0.667	0.333	0.486			Retail	0.222	0.222	0.222	0.222
		Tourism and travel	0.6	0.6	0.7	0.65	0.4	0.6	0.8	0.25	0.575			Tourism and travel	0.5	0.45	0.2	0.383
		Water & sewage and waste	0	0	0.8	0.6	0.2	0.8	1	0	0.425			Water & sewage and waste	0.6	0.6	0.6	0.6
									*Water Yield
		Sector	Regulating services
			Carbon sequestration and storage	Coastal protection	Good soil condition	Micro-climate regulation	Noise regulation	Pest and disease control	Pollination	Waste-water treatment	Water quality	Mean
		Agriculture and forestry	0.875	0.625	1	1	0.6	1	0.938	0.938	1	0.886
		Construction	0.833	0.5	0.5	0.833	0.667	0	0	0.833	0.333	0.5
		Manufacturing	0.533333	0.228667	0.266667	0.533333	0.114333	0.266667	0.266667	0.533333	0.247667	0.332333
		Public health	0.5	0	0	0.833	0.167	0	0	0.833	0.667	0.333
		Retail	0.333	0.222	0.444	0.444	0.111	0.333	0.333	0.444	0.222	0.321
		Tourism and travel	0.35	0.75	0.3	0.65	0.6	0.4	0.3	0.8	0.85	0.556
		Water & sewage and waste	1	0.8	0.4	1	0.4	0.8	0	1	1	0.711
		Sector	Cultural services
			Aesthetically attractive landscapes	Cultural heritage	Inspiration for culture, art and design	Leisure and tourism	Recreation, mental and physical health	Spiritual experience	Mean
		Agriculture and forestry	0.875	0.571	0.4	0.533	0.6	0.385	0.561
		Construction	0.667	0.5	0.5	0.667	0.167	0.167	0.444
		Manufacturing	0.441111	0.225778	0.242444	0.495889	0.398889	0.139111	0.323889
		Public health	0.167	0	0.167	0.167	1	0	0.25
		Retail	0.111	0.111	0.222	0.667	0.333	0	0.241
		Tourism and travel	0.95	0.65	0.75	1	0.95	0.5	0.8
		Water & sewage and waste	0.8	0	0	0.4	0	0	0.2
